# Supplementary material for: (1R,3S)-3-(1H-Benzo[d]imidazol-2-yl)-1,2,2-tri­methyl­cyclo­pentane-1-carb­oxy­lic acid as a new anti-diabetic active pharmaceutical ingredient
Source: Acta Crystallogr E Crystallogr Commun. 2020 Aug 4;76(Pt 9):1407–11. doi: 10.1107/S2056989020010439 (PMC7472757; doi:10.1107/S2056989020010439)
Supplement: Supplementary file 1 [file e-76-01407-sup1.cif]

##############################################################################
#                                                                            #
# This CIF contains the data in a paper accepted for publication in          #
# Acta Crystallographica Section E. It conforms to the requirements of       #
# Notes for Authors for Acta Crystallographica Section E, and has been       #
# peer reviewed under the auspices of the IUCr Commission on Journals.       #
#                                                                            #
# Full details of the Crystallographic Information File format               #
# are given in the paper "The Crystallographic Information File (CIF):       #
# a New Standard Archive File for Crystallography" by S. R. Hall, F. H.      #
# Allen and I. D. Brown [Acta Cryst. (1991), A47, 655-685].                  #
#                                                                            #
# The current version of the core CIF dictionary is obtainable from          #
# ftp://ftp.iucr.org/pub/cif_core.dic.                                       #
#                                                                            #
# Software is freely available for graphical display of the structure(s)     #
# in this CIF. For information consult the CIF software page                 #
# http://www.iucr.org/resources/cif/software.                                #
#                                                                            #
# This file may be used for bona fide research purposes within the           #
# scientific community so long as proper attribution is given to the journal # 
# article from which it was obtained.                                        #
#                                                                            #
##############################################################################
data_I
_audit_creation_method
;
Olex2 1.2
(compiled 2018.05.29 svn.r3508 for OlexSys, GUI svn.r5506)
;
_journal_date_recd_electronic     2020-05-15
_journal_date_accepted     2020-07-28
_journal_name_full     'Acta Crystallographica, Section E'
_journal_year     2020
_journal_volume     76
_journal_issue      9
_journal_page_first     1407
_journal_page_last     1411
_journal_paper_category     GO
_journal_paper_doi     10.1107/S2056989020010439
_journal_coeditor_code     DJ2007
_publ_contact_author_name     'Irina S. Konovalova'
_publ_contact_author_address
;
State Scientific Institution Institute for Single Crystals of the National
 Academy
of Sciences of Ukraine, 61001, Kharkov, Ukraine
;
_publ_contact_author_email     'ikonovalova0210@gmail.com'
_publ_contact_author_fax     ?
_publ_contact_author_phone     ?
_publ_section_title
;\
(1<i>R</i>,3<i>S</i>)-3-(1<i>H</i>-Benzo[<i>d</i>]imidazol-2-yl)-1,2,2-\
trimethylcyclopentane-1-carboxylic acid as a new anti-diabetic active
pharmaceutical ingredient
;
loop_
    _publ_author_name
    _publ_author_footnote
    _publ_author_address
    'Kovalenko, Sergiy M.' .
;
V.N. Karazin Kharkiv National University, 4 Svobody Sq., Kharkiv, 61077,
Ukraine
;
    'Konovalova, Irina S.' .
;
State Scientific Institution Institute for Single Crystals of the National \
Academy of Sciences of Ukraine, 61001, Kharkov,
Ukraine
;
    'Merzlikin, Sergiy I.' .
;
National University of Pharmacy, 53 Pushkinska St., Kharkiv, 61002,
Ukraine
;
    'Chuev, Vladimir P.' .
;
Federal State Autonomous Educational Institution of Higher Education Belgorod \
State University, 85, Pobedy St., Belgorod, 308015, Russian Federation
Experimental Plant for Dental Materials Vladmiva, 81d, Michurin St.,
Belgorod, 308015, Russian Federation
;
    'Kravchenko, Dmitry V.' .
;
Chemical Diversity Research Institute, 2A Rabochaya St., Khimki,
Moscow Region,
141400, Russian Federation
;
_publ_section_synopsis
;
The chiral title compound,  which can be used for producing active
pharmaceutical ingredients for treatment of type 2 pancreatic diabetes and
other pathologies dependent on insulin resistance, was prepared from
(1<i>R</i>,3S)-camphoric acid and <i>o</i>-phenylenediamine.
;
_chemical_name_systematic
;\
(1<i>R</i>,3<i>S</i>)-3-(1<i>H</i>-Benzo[<i>d</i>]imidazol-2-yl)-\
1,2,2-trimethylcyclopentane-1-carboxylic acid
;
_chemical_name_common     ?
_chemical_formula_moiety     'C16 H20 N2 O2'
_chemical_formula_sum     'C16 H20 N2 O2'
_chemical_formula_iupac     'C16 H20 N2 O2'
_chemical_formula_weight     272.34
_chemical_melting_point     ?
_chemical_absolute_configuration     rm
_space_group_crystal_system     monoclinic
_space_group_name_H-M_alt     'P 1 21 1'
_space_group_name_Hall     'P 2yb'
loop_
    _space_group_symop_operation_xyz
    'x, y, z'
    '-x, y+1/2, -z'
_cell_length_a     7.9805(7)
_cell_length_b     10.8671(8)
_cell_length_c     8.4912(7)
_cell_angle_alpha     90
_cell_angle_beta     94.056(7)
_cell_angle_gamma     90
_cell_volume     734.55(10)
_cell_formula_units_Z     2
_cell_measurement_reflns_used     748
_cell_measurement_theta_min     3.6310
_cell_measurement_theta_max     20.2780
_cell_measurement_temperature     293(2)
_exptl_crystal_description     plate
_exptl_crystal_colour     colourless
_exptl_crystal_size_max     0.3
_exptl_crystal_size_mid     0.2
_exptl_crystal_size_min     0.1
_exptl_crystal_density_diffrn     1.231
_exptl_crystal_density_meas     ?
_exptl_crystal_density_method     ?
_exptl_crystal_F_000     292
_exptl_absorpt_coefficient_mu     0.082
_exptl_absorpt_correction_type     multi-scan
_exptl_absorpt_process_details
;
(CrysAlisPro; Rigaku OD, 2018)
;
_exptl_absorpt_correction_T_min     0.18224
_exptl_absorpt_correction_T_max     1.00000
_diffrn_ambient_temperature     293.15
_diffrn_source     'fine-focus sealed X-ray tube'
_diffrn_radiation_type     MoK\a
_diffrn_radiation_wavelength     0.71073
_diffrn_radiation_monochromator     graphite
_diffrn_measurement_device_type
                                 'Rigaku Oxford Diffraction Xcalibur, Sapphire3'
_diffrn_measurement_device     'four-circle diffractometer'
_diffrn_measurement_method     '\w scans'
_diffrn_detector     'CCD plate'
_diffrn_detector_area_resol_mean     16.1827
_diffrn_reflns_number     4859
_diffrn_reflns_av_R_equivalents     0.0584
_diffrn_reflns_av_unetI/netI     0.0746
_diffrn_reflns_theta_min     3.049
_diffrn_reflns_theta_max     24.994
_diffrn_reflns_theta_full     24.994
_diffrn_measured_fraction_theta_max     0.999
_diffrn_measured_fraction_theta_full     0.999
_diffrn_reflns_limit_h_min     -9
_diffrn_reflns_limit_h_max     8
_diffrn_reflns_limit_k_min     -12
_diffrn_reflns_limit_k_max     11
_diffrn_reflns_limit_l_min     -9
_diffrn_reflns_limit_l_max     10
_diffrn_radiation_probe     x-ray
loop_
    _refln_index_h
    _refln_index_k
    _refln_index_l
    _refln_F_squared_meas
    _refln_F_squared_sigma
    0 0 -2 7.86 1.89
    0 0 2 10.56 2.3
    0 0 3 32.91 4.67
    0 0 4 0.89 0.79
    0 0 5 109.75 11.67
    0 0 6 22.36 5.61
    0 0 7 34.78 7.62
    0 0 8 162.05 19.09
    0 0 9 4.5 3.11
    0 0 10 -3.47 3.53
    0 0 11 3.67 2.66
    0 -1 11 8.53 5.82
    0 -1 10 9.1 5.17
    0 -1 9 2.12 2.7
    0 -1 8 81.15 12.61
    0 -1 7 5.2 3.29
    0 -1 6 63.77 9.32
    0 -1 5 54.66 7.88
    0 -1 4 160.24 12.94
    0 1 -4 189.62 14.31
    0 1 -3 561.99 25.84
    0 -1 3 522.5 25.64
    0 1 -2 571.59 23.54
    0 -1 2 536.73 23.96
    0 1 -1 764.84 28.07
    0 -1 -2 589.47 25.76
    0 1 3 606.84 29.28
    0 1 4 191.35 15.17
    0 1 5 71.48 9.93
    0 1 6 72.43 10.58
    0 1 7 9.81 4.66
    0 1 8 88.5 14.57
    0 1 9 5.28 3.43
    0 1 10 7.83 3.77
    0 1 11 5.02 3.61
    0 -2 11 2.16 2.95
    0 -2 10 14 5.86
    0 -2 9 2.89 1.75
    0 -2 8 21.83 6.33
    0 -2 7 27.65 6.38
    0 -2 6 84.79 10.84
    0 2 -5 60.91 8.6
    0 -2 5 56.57 7.89
    0 2 -4 30.81 5.31
    0 -2 4 25.62 4.78
    0 2 -3 597.02 26.1
    0 -2 3 516.89 26.12
    0 -2 2 293.84 15.62
    0 2 -2 306.17 14.53
    0 -2 1 4431.54 167.2
    0 -2 1 4624.93 167.79
    0 2 -1 5154.39 169.11
    0 -2 1 5319.75 166.99
    0 2 0 4547.57 161.83
    0 -2 0 4765.62 163.06
    0 -2 0 4880.31 161.91
    0 2 0 4762.03 163.64
    0 -2 -1 5037.88 173.31
    0 -2 -1 4718.67 173.19
    0 -2 -2 299.13 16.31
    0 -2 -2 346.32 17.19
    0 -2 -3 591.96 28.42
    0 2 4 33.23 6.38
    0 -2 -4 36.46 5.94
    0 2 5 60.29 9.4
    0 2 6 107.69 14.77
    0 2 7 34.69 8.95
    0 2 8 26.15 7.99
    0 2 9 18.58 7.05
    0 2 10 24.47 10
    0 2 11 2.48 3.95
    0 -3 11 1.24 1.62
    0 -3 10 8.5 4.65
    0 -3 9 10.59 4.96
    0 -3 8 12.29 4.91
    0 -3 7 100.17 12.77
    0 -3 6 88.8 10.98
    0 3 -5 14.66 4.05
    0 -3 5 9.13 3.34
    0 3 -4 249.58 16.09
    0 -3 4 215.45 15.84
    0 3 -3 602.75 26.6
    0 -3 3 559.31 27.61
    0 3 -2 1259.29 45.8
    0 -3 2 1152.7 47.51
    0 -3 1 767.83 33.22
    0 -3 1 883.7 35.72
    0 3 -1 857.46 31.71
    0 -3 1 822.49 31.45
    0 3 0 -0.06 0.47
    0 -3 0 -1.57 0.79
    0 -3 0 -0.47 0.96
    0 -3 -1 805.98 32.22
    0 -3 -1 757.67 32.92
    0 -3 -2 1244.78 50.84
    0 -3 -2 1322.5 50.96
    0 -3 -3 609.83 30.08
    0 -3 -3 630.88 30.04
    0 -3 -4 218.66 15.99
    0 3 5 14.51 5.23
    0 -3 -5 7.62 2.79
    0 3 6 121.66 16.23
    0 3 7 159.7 20.19
    0 3 8 16.25 6.43
    0 3 9 18.18 7.13
    0 3 10 4.45 4.82
    0 3 11 5.29 7.3
    0 -4 11 -1.08 0.96
    0 -4 10 -1.67 2.26
    0 -4 9 11.01 5.02
    0 -4 8 7.98 3.17
    0 -4 7 36.99 7.51
    0 4 -6 2.6 2.46
    0 -4 6 1.29 1.03
    0 4 -5 192.72 15.55
    0 -4 5 163.58 14.5
    0 4 -4 73.8 7.86
    0 -4 4 61.41 7.67
    0 4 -3 965.14 38.23
    0 -4 3 870.93 39.78
    0 -4 2 1.64 0.8
    0 -4 2 1.33 1.31
    0 -4 1 520.73 23.96
    0 4 -1 500.64 20.44
    0 -4 1 525.87 25.45
    0 -4 1 464.21 19.93
    0 -4 0 265.95 14.53
    0 -4 0 248.24 15.82
    0 4 0 266.5 12.07
    0 -4 -1 480.79 22.84
    0 -4 -1 504.04 24.95
    0 -4 -2 0.11 0.5
    0 -4 -2 1.02 0.87
    0 -4 -3 926.45 41.2
    0 -4 -3 936.77 42.33
    0 -4 -4 64.82 8.5
    0 -4 -4 68.01 8.8
    0 -4 -5 158.91 14.4
    0 4 6 5.29 4.27
    0 4 7 62.7 13.01
    0 4 8 11.58 6.45
    0 4 9 18.48 8.07
    0 4 10 11.4 5.95
    0 4 11 1.31 4.29
    0 -5 11 6.34 4.35
    0 -5 10 -0.7 1.58
    0 -5 9 -1.09 2.05
    0 -5 8 11.24 4.45
    0 -5 7 64.15 10.01
    0 -5 6 23.13 5.48
    0 5 -6 34.31 7.12
    0 -5 5 2.44 1.97
    0 5 -5 3.7 2.23
    0 -5 4 1.82 1.32
    0 5 -4 0.97 0.84
    0 -5 3 262.45 17.85
    0 5 -3 284.67 15.23
    0 -5 3 265.19 17.22
    0 -5 2 35.26 5.35
    0 -5 2 36.05 5.89
    0 -5 1 78.91 8.65
    0 -5 1 88.26 7.7
    0 -5 1 65.53 5.03
    0 5 -1 86.25 5.87
    0 -5 0 -1.37 0.74
    0 -5 0 1.7 1.46
    0 5 0 0.02 0.24
    0 -5 -1 84.47 7.85
    0 -5 -1 91.97 9.36
    0 5 1 87.44 6.39
    0 -5 -2 39.93 6.06
    0 -5 -2 39.53 5.44
    0 -5 -3 295.98 18.84
    0 -5 -3 302.16 19.88
    0 -5 -4 0.03 0.49
    0 -5 -4 3.56 2.41
    0 -5 -5 5.58 2.66
    0 -5 -6 33.61 6.85
    0 5 7 147.72 22.63
    0 5 8 18.95 7.37
    0 5 9 6.23 7.16
    0 5 10 -4.6 5.37
    0 5 11 25.8 12.81
    0 -6 11 1.92 2.32
    0 -6 10 2.89 3.05
    0 -6 9 1.37 2.21
    0 -6 8 1.24 0.7
    0 -6 7 29.06 6.56
    0 6 -6 18.06 5.25
    0 -6 6 15.39 4.42
    0 -6 5 9.11 3.49
    0 6 -5 10.16 3.19
    0 -6 5 9.39 2.88
    0 -6 4 76.6 8.93
    0 -6 4 63.66 8.62
    0 6 -4 80.07 7.96
    0 -6 3 6.3 2.44
    0 6 -3 8.4 2.19
    0 -6 3 4.82 2.42
    0 -6 2 5.32 2.23
    0 -6 2 1.5 1.21
    0 -6 1 934.89 37.72
    0 6 -1 880.02 32.49
    0 -6 1 960.62 41.38
    0 6 0 381.18 17.54
    0 -6 0 365.26 23.37
    0 -6 0 384.29 21.1
    0 -6 -1 940.77 43.23
    0 6 1 862.32 35.86
    0 -6 -1 928.57 39.67
    0 -6 -2 3.07 1.38
    0 -6 -2 3.89 1.68
    0 -6 -3 7.84 2.95
    0 -6 -3 6.68 2.91
    0 -6 -4 74.69 9.35
    0 -6 -4 91.94 11.12
    0 -6 -5 9.22 3.26
    0 -6 -5 15.88 4.93
    0 -6 -6 22.03 5.54
    0 6 7 103.4 19.97
    0 6 8 13.91 8.1
    0 6 9 7.59 6.05
    0 6 10 4.4 6.44
    0 6 11 -3.74 4.14
    0 -7 10 3.96 2.78
    0 -7 9 2.67 2.18
    0 -7 8 7.96 4.04
    0 -7 7 0.67 0.61
    0 -7 7 1.4 1.9
    0 7 -6 6.65 3.08
    0 -7 6 2.94 2.63
    0 -7 6 6.17 3.04
    0 -7 5 65.94 9.79
    0 -7 5 63.27 8.91
    0 7 -5 71.74 8.48
    0 -7 4 50.95 8.05
    0 -7 4 42.25 6.77
    0 7 -4 38.91 5.39
    0 7 -3 141.44 9.98
    0 -7 3 174.14 14.54
    0 -7 3 170.37 15.09
    0 -7 2 17.5 4.05
    0 -7 2 20.83 4.25
    0 -7 2 17.56 4.51
    0 7 -1 34.73 3.99
    0 -7 1 36.98 5.85
    0 -7 1 33.48 6.18
    0 -7 0 -1.07 1.11
    0 -7 0 -0.15 1.13
    0 7 0 -0.18 0.25
    0 -7 -1 25.3 4.68
    0 -7 -1 30.88 6.17
    0 7 1 29.07 4.01
    0 -7 -2 19.35 4.24
    0 -7 -2 23.46 5.19
    0 -7 -3 165.92 15.34
    0 -7 -3 152.75 13.37
    0 -7 -4 47.18 8.32
    0 -7 -4 38.99 6.74
    0 -7 -5 67.35 9.69
    0 -7 -5 82.91 11.75
    0 -7 -6 3.75 2.59
    0 -7 -7 -1.31 2.23
    0 7 8 34.55 14.07
    0 7 9 0.82 1.78
    0 7 10 8.01 9.9
    0 -8 11 1.52 1.18
    0 -8 10 1.68 1.75
    0 -8 10 0.57 0.36
    0 -8 9 2.23 2.33
    0 -8 9 5.92 3.83
    0 -8 8 0.62 0.77
    0 -8 8 2.19 0.86
    0 -8 7 4.04 2.49
    0 -8 7 2.76 2.31
    0 -8 6 4.42 2.6
    0 -8 6 2.88 1.08
    0 -8 5 14.21 4.25
    0 -8 5 17.58 5.21
    0 8 -4 0.75 0.79
    0 -8 4 0.82 1.1
    0 -8 4 7.09 3.18
    0 -8 3 11.34 3.66
    0 8 -3 14.45 2.67
    0 -8 3 9.93 3.9
    0 -8 2 93.11 10.12
    0 -8 2 91.81 11.27
    0 -8 1 26.18 5.06
    0 8 -1 25.77 3.66
    0 -8 1 29.01 6.38
    0 8 0 285.4 15.13
    0 -8 0 296.09 19.85
    0 -8 0 321.84 23.73
    0 -8 -1 25.15 5.72
    0 8 1 23.13 3.8
    0 -8 -1 24.9 4.96
    0 -8 -2 74.49 9.08
    0 8 2 78.24 7.68
    0 -8 -2 84.83 11
    0 -8 -3 12.57 3.78
    0 -8 -3 19.42 5.5
    0 -8 -4 2.08 1.35
    0 -8 -4 5.78 3.06
    0 -8 -5 11.4 4.37
    0 -8 -5 13.91 4.55
    0 -8 -6 3.84 2.35
    0 -8 -7 7.05 3.41
    0 8 8 0.73 4.55
    0 8 9 15.19 11.36
    0 8 10 0.76 3.81
    0 -9 10 5.38 3.94
    0 -9 10 2.89 2.78
    0 -9 9 5.93 4.99
    0 -9 9 1.32 2.63
    0 -9 8 1.04 2.23
    0 -9 8 -0.27 0.89
    0 -9 7 -1.3 0.76
    0 -9 7 -0.04 0.75
    0 -9 6 5.15 3.56
    0 -9 6 4.02 1.82
    0 -9 5 16.37 4.86
    0 -9 5 9.31 3.72
    0 -9 4 27.33 6.3
    0 -9 4 32.05 6.99
    0 -9 3 50.4 7.74
    0 -9 3 31.05 6.84
    0 -9 2 28.87 5.79
    0 -9 2 20.8 5.73
    0 -9 1 83.67 11.87
    0 -9 1 93.9 10.95
    0 -9 0 -1.39 1.67
    0 -9 0 0.87 1.76
    0 9 0 -0.28 0.53
    0 9 1 84.83 8.1
    0 -9 -1 71.93 10.91
    0 -9 -1 86.61 10.18
    0 9 2 20.62 4
    0 -9 -2 30.18 6.9
    0 -9 -2 18.49 4.84
    0 -9 -3 46.57 8.85
    0 9 3 23.34 4.72
    0 -9 -3 42.25 7.17
    0 -9 -4 40.45 8.31
    0 -9 -4 30.69 6.31
    0 -9 -5 14.54 5.17
    0 -9 -5 10 4
    0 -9 -6 3.15 1.5
    0 -9 -6 6.22 3.9
    0 -9 -7 3.27 2.92
    0 9 8 12.37 8.98
    0 9 9 -7.16 8.65
    0 9 10 5.41 7.15
    0 -10 10 -1.2 2.05
    0 -10 9 0.72 0.87
    0 -10 9 0.53 1.12
    0 -10 8 4.37 3.2
    0 -10 8 -0.18 0.36
    0 -10 7 3.24 2.52
    0 -10 7 2.23 1.83
    0 -10 6 4.06 2.73
    0 -10 6 2.3 2.72
    0 -10 5 8.91 3.8
    0 -10 5 6.04 3.19
    0 -10 4 7.79 3.1
    0 -10 4 9.38 3.74
    0 -10 4 9.79 3.7
    0 -10 3 4.36 2.09
    0 -10 3 3.6 2.61
    0 -10 2 25.32 5.67
    0 -10 2 25.58 6.55
    0 -10 1 4.12 2.45
    0 -10 1 3.12 2.32
    0 -10 0 49.95 9.59
    0 -10 0 39.87 7.28
    0 -10 -1 2.77 1.85
    0 -10 -1 6.01 4.53
    0 -10 -2 26.33 5.84
    0 -10 -2 32.31 7.75
    0 -10 -3 11.73 4.32
    0 -10 -3 6.13 2.55
    0 -10 -4 4.92 2.6
    0 -10 -4 5.97 3.37
    0 -10 -5 9.29 4.11
    0 -10 -5 5.15 2.86
    0 -10 -6 3.15 3.3
    0 -10 -6 4.67 2.71
    0 -10 -7 3.97 3.34
    0 10 8 20.04 13.28
    0 10 9 -4.77 5.24
    0 -11 9 -0.29 1.68
    0 -11 9 -0.36 1.58
    0 -11 8 -1.14 2.18
    0 -11 8 1.25 2.74
    0 -11 7 3.03 2.5
    0 -11 7 2.41 2.67
    0 -11 6 6.89 4.06
    0 -11 6 2.6 2.64
    0 -11 5 1.11 1.1
    0 -11 5 4.98 3.02
    0 -11 5 -1.44 2.17
    0 -11 4 4.28 2.63
    0 -11 4 5.07 2.95
    0 -11 3 10.28 4.11
    0 -11 3 3.93 2.46
    0 -11 2 12.42 4.81
    0 -11 2 17.58 5.27
    0 -11 1 0.75 0.67
    0 -11 1 1.92 1.51
    0 -11 0 1.17 1.99
    0 -11 0 1.76 2.2
    0 -11 -1 0.32 1.56
    0 -11 -1 2.8 2.66
    0 -11 -2 12.7 3.99
    0 -11 -2 17.54 5.9
    0 -11 -3 5.58 3.52
    0 -11 -3 12.16 4.51
    0 -11 -4 3.17 2.18
    0 -11 -4 2.12 2.17
    0 -11 -5 3.4 2.32
    0 -11 -5 2.04 1.4
    0 -11 -6 2.34 2.56
    0 -11 -6 7.64 3.9
    0 -11 -7 -1.61 1.71
    0 11 8 3.09 5.19
    0 11 9 -0.18 7.72
    0 -12 8 2.03 2.52
    0 -12 7 -2.2 2.12
    0 -12 6 1.91 2.22
    0 -12 6 0.37 0.74
    0 -12 5 0.12 0.71
    0 -12 4 0.25 1.95
    0 -12 3 4.92 2.08
    0 -12 2 6.19 3.61
    0 -12 2 6.33 2.9
    0 -12 1 11.57 4.3
    0 -12 1 4.24 3.67
    0 -12 0 1.45 1.44
    0 -12 0 1.31 1.4
    0 -12 -1 8.79 3.7
    0 -12 -1 6.07 3.09
    0 -12 -2 8.94 4.1
    0 -12 -2 6.84 3.76
    0 -12 -3 6.64 2.86
    0 -12 -3 8.9 4.42
    0 -12 -4 1.59 1.57
    0 -12 -4 -0.21 0.58
    0 -12 -5 0.69 1.3
    0 -12 -5 2.53 1.76
    0 -12 -6 3.44 3.4
    0 -12 -6 5.02 2.97
    0 -12 -7 0.28 1.39
    0 12 8 7.54 10.59
    0 -13 7 1.73 2.35
    0 -13 6 1.4 1.76
    0 -13 5 4.92 3.44
    0 -13 4 4.19 3
    0 -13 3 0.41 1.62
    0 -13 2 6.49 4
    0 -13 1 -0.03 1.93
    0 -13 0 1.64 2.8
    0 -13 -1 -0.55 2.1
    0 -13 -2 4.68 2.32
    0 -13 -3 -2.41 3.04
    0 -13 -3 -0.32 0.95
    0 -13 -4 5.89 3.03
    0 -13 -4 7.34 4.35
    0 -13 -5 5.16 3.33
    0 -13 -5 8.49 4.52
    0 -13 -6 -0.9 1.15
    0 -13 -6 -3.39 2.54
    0 -13 -7 -0.81 1.29
    0 -14 6 0.45 1.47
    0 -14 5 -0.89 2.21
    0 -14 4 2.93 2.64
    0 -14 3 0 0.4
    0 -14 2 1.7 2.06
    0 -14 1 0.2 2.21
    0 -14 0 4.4 2.85
    0 -14 -1 -0.49 1.14
    0 -14 -2 1.99 3.29
    0 -14 -3 -2.13 3.7
    0 -14 -4 6.45 4.18
    0 -15 4 1.22 1.9
    0 -15 3 -0.13 0.91
    0 -15 2 -1.38 0.75
    0 -15 1 -0.68 2.12
    0 -15 0 -1.48 0.33
    0 -15 -1 0.58 0.79
    0 -15 -2 1.55 2.63
    1 -15 -2 1.34 0.53
    1 -15 -1 2.87 2.07
    1 -15 0 0.19 1.7
    1 -15 1 -0.89 2.06
    1 -15 2 1.16 2.38
    1 -15 3 1.72 2.39
    1 -14 -4 1.28 2.01
    1 -14 -3 -0.61 2.01
    1 -14 -2 -0.83 0.54
    1 -14 -1 1.19 2.8
    1 -14 0 2.71 2.48
    1 -14 1 -0.58 1.72
    1 -14 2 1.27 2.13
    1 -14 3 -0.08 1
    1 -14 4 0.3 1.38
    1 -14 5 1.44 1.66
    1 -13 -6 -1.3 3.19
    1 -13 -5 7.63 4.29
    1 -13 -4 5.06 4.14
    1 -13 -3 14.04 5.9
    1 -13 -2 -1.5 3.29
    1 -13 -1 4.89 3.63
    1 -13 0 6.37 4.23
    1 -13 1 -1.13 0.8
    1 -13 2 6.61 4.07
    1 -13 3 -4 3.51
    1 -13 4 1.06 1.02
    1 -13 5 1.18 1.27
    1 -13 6 2.82 2.55
    1 -13 7 -1.22 2.04
    -1 12 8 4.52 4.29
    1 -12 -7 1.72 1.85
    -1 12 7 -0.95 3.76
    1 -12 -6 -1.96 2.98
    1 -12 -6 1.5 2.55
    1 -12 -5 0.98 2.58
    1 -12 -5 -0.61 1.45
    1 -12 -4 2.82 2.05
    1 -12 -3 4.07 3.44
    1 -12 -2 0.58 1.9
    1 -12 -1 3.77 4.18
    1 -12 0 1.07 2.37
    1 -12 1 4.43 4.11
    1 -12 2 5.14 3.16
    1 -12 3 14.59 5.34
    1 -12 4 -0.38 1.32
    1 -12 5 1.34 0.51
    1 -12 6 0.05 0.66
    1 -12 7 2.34 2.44
    1 -12 8 0.37 1.74
    -1 11 9 2.37 2.36
    -1 11 8 2.46 5.48
    -1 11 7 7.61 6.2
    1 -11 -6 5.46 3.33
    1 -11 -6 5.84 4.89
    1 -11 -5 7.65 4.31
    1 -11 -5 4.46 2.87
    1 -11 -4 -0.68 0.92
    1 -11 -4 2.8 2.23
    1 -11 -3 -0.82 0.9
    1 -11 -3 3.94 2.04
    1 -11 -2 9.63 3.6
    1 -11 -2 14.47 5.8
    1 -11 -1 3.32 2.39
    1 -11 -1 4.44 2.14
    1 -11 0 3.29 2.45
    1 -11 0 3.89 2.18
    1 -11 1 11.29 4.66
    1 -11 1 14.87 4.36
    1 -11 2 6.08 3.28
    1 -11 3 3.1 2.97
    1 -11 4 3.22 2.52
    1 -11 5 4 2.81
    1 -11 5 3.98 2.76
    1 -11 6 -1.1 2.05
    1 -11 7 -0.43 2.25
    1 -11 8 0.73 0.52
    -1 10 9 4.07 4.94
    -1 10 8 0.87 7.46
    -1 10 7 -0.62 3.59
    1 -10 -6 -0.45 0.9
    1 -10 -6 7.29 4.03
    -1 10 5 0.21 1.32
    1 -10 -5 3.63 2.68
    1 -10 -5 5.54 2.38
    1 -10 -4 27.97 6.15
    -1 10 4 19.07 5.24
    1 -10 -4 28.27 7.01
    1 -10 -3 1.93 1.78
    1 -10 -3 4.64 3.96
    -1 10 3 -0.69 1.24
    1 -10 -2 -0.37 0.53
    -1 10 2 1.76 1.62
    1 -10 -2 0.37 1.03
    1 -10 -1 3.31 1.65
    1 -10 -1 9.17 4.64
    1 -10 0 14.26 5.31
    1 -10 0 15.55 4.31
    1 -10 1 4.25 1.62
    1 -10 1 6.56 3.17
    1 -10 2 28.6 7
    1 -10 2 33.14 6.51
    1 -10 3 13.7 4.85
    1 -10 3 7.72 2.88
    1 -10 4 -0.01 0.64
    1 -10 4 1.41 1.24
    1 -10 4 -0.33 0.48
    1 -10 5 0.42 1.5
    1 -10 5 1.13 0.97
    1 -10 6 6.31 3.34
    1 -10 6 7.16 3.82
    1 -10 7 -0.44 2.26
    1 -10 7 -0.54 0.99
    1 -10 8 0.86 0.99
    1 -10 8 3.05 2.84
    1 -10 9 0.39 0.65
    -1 9 10 12.02 10.54
    -1 9 9 3.71 5.24
    -1 9 8 16.22 10.48
    -1 9 7 -3.4 3.15
    1 -9 -6 23.61 6.42
    1 -9 -6 20.84 5.73
    1 -9 -5 4.29 2.2
    1 -9 -5 0.66 0.94
    1 -9 -4 7.89 3.78
    -1 9 4 2.27 1.34
    1 -9 -4 3.61 1.96
    -1 9 3 24.24 5.07
    1 -9 -3 20.38 4.66
    1 -9 -3 18.15 5.34
    -1 9 2 49.48 7.14
    1 -9 -2 47.02 8.71
    1 -9 -2 53.01 7.4
    -1 9 1 89.7 9.74
    1 -9 -1 67.87 8.34
    1 -9 -1 86.23 12.12
    1 -9 0 7.03 2.49
    1 -9 0 4.33 2.23
    -1 9 0 8.03 2.68
    -1 9 -1 22.73 4.39
    1 -9 1 23.06 4.93
    1 -9 1 28.11 6.94
    1 -9 2 92.07 12.21
    -1 9 -2 89.57 9.42
    1 -9 2 97.69 10.72
    1 -9 3 23.32 5.87
    1 -9 3 23.68 5.18
    1 -9 4 11.43 4.02
    -1 9 -4 10.38 2.89
    1 -9 4 26.19 6.65
    1 -9 5 3.93 1.58
    1 -9 5 7.49 3.33
    1 -9 6 6.13 3.77
    1 -9 6 6.46 3.3
    1 -9 7 8.88 3.88
    1 -9 7 0.95 2.1
    1 -9 8 3.53 2.09
    1 -9 8 0.04 1.95
    1 -9 9 1.74 1.75
    1 -9 9 1.08 1.34
    1 -9 10 0.22 0.62
    1 -9 10 1.07 2.45
    -1 8 10 -0.73 4.26
    -1 8 9 8.73 7.02
    -1 8 8 1.38 2.16
    -1 8 7 5.03 7.93
    1 -8 -6 25.97 6.99
    1 -8 -6 23.27 5.98
    1 -8 -5 38.33 7.13
    1 -8 -5 42.52 8.28
    1 -8 -4 54.14 8.07
    1 -8 -4 47.74 8.48
    1 -8 -3 80.27 9.4
    1 -8 -3 78.49 10.63
    -1 8 3 83.88 10.12
    1 -8 -2 116.26 10.97
    -1 8 2 123.12 11.36
    1 -8 -2 115.95 13.13
    -1 8 1 37.18 5.69
    1 -8 -1 28.79 4.97
    1 -8 -1 43.8 8.07
    1 -8 0 29.71 6.5
    -1 8 0 24.69 4.74
    1 -8 0 25.2 4.53
    1 -8 1 0.71 1.22
    1 -8 1 0.92 0.36
    -1 8 -1 0.39 0.68
    1 -8 2 51.68 8.56
    -1 8 -2 42.31 6.05
    1 -8 2 52.91 7.1
    1 -8 3 60.84 9.46
    1 -8 3 55.06 8.12
    -1 8 -4 49.8 6.85
    1 -8 4 101.01 12.52
    1 -8 4 99.77 10.85
    1 -8 5 7.07 2.88
    -1 8 -5 2.64 0.49
    1 -8 5 6 3.48
    1 -8 6 8.31 3.82
    -1 8 -6 10.34 3.52
    1 -8 6 12.33 4.15
    1 -8 7 1.17 1.66
    1 -8 7 2.36 2.51
    1 -8 8 4.54 2.74
    1 -8 8 3.67 3.76
    1 -8 9 -0.22 1.18
    1 -8 9 0.66 1.63
    1 -8 10 1.7 1.47
    1 -8 10 -2.56 3.46
    -1 7 10 10.18 8.48
    -1 7 9 1.63 3.77
    -1 7 8 17.56 8.03
    -1 7 7 1.94 5.91
    1 -7 -6 6.21 3.21
    1 -7 -6 3.86 2.73
    1 -7 -5 17.04 4.53
    1 -7 -5 13.35 4.43
    1 -7 -4 10.77 3.84
    1 -7 -4 13.81 3.94
    1 -7 -3 2.25 1.37
    1 -7 -3 2.11 2.48
    1 -7 -2 0.15 0.57
    -1 7 2 0.94 0.8
    1 -7 -2 0.7 1.03
    -1 7 1 0.24 0.55
    1 -7 -1 0.31 1.09
    1 -7 -1 0.36 0.96
    -1 7 0 319.41 18.63
    1 -7 0 288.54 17.17
    1 -7 0 281.26 21.05
    -1 7 -1 8.67 2.59
    1 -7 1 7.54 3.33
    1 -7 1 11.44 2.93
    1 -7 2 26.53 5.56
    -1 7 -2 32.26 5
    1 -7 2 30.92 4.89
    1 -7 2 35.84 5.86
    1 -7 3 30.46 6.44
    1 -7 3 39.21 6.24
    1 -7 4 17.1 4.18
    -1 7 -4 15.81 3.53
    1 -7 4 19.77 5.39
    1 -7 5 31.19 6.95
    1 -7 5 27.25 5.55
    -1 7 -5 29.89 5.42
    -1 7 -6 -0.01 0.53
    1 -7 6 -0.73 1.81
    1 -7 6 0.05 0.36
    1 -7 7 0.51 2.48
    -1 7 -7 0.53 1.42
    1 -7 8 0.35 0.42
    -1 7 -8 -0.29 1.72
    1 -7 9 1.44 1.2
    1 -7 10 11.05 4.97
    1 -7 11 2.87 4.25
    -1 6 11 -0.1 1.79
    -1 6 10 11.29 6.16
    -1 6 9 11.4 6.91
    -1 6 8 -2.32 0.49
    -1 6 7 57.33 14.56
    -1 6 6 85.76 16.47
    1 -6 -5 7.4 2.99
    1 -6 -5 15.4 4.89
    1 -6 -4 49.89 7.21
    1 -6 -4 51.33 7.78
    1 -6 -3 12.47 3.34
    1 -6 -3 15.41 4
    -1 6 2 30.04 5
    1 -6 -2 27.78 5.66
    1 -6 -2 32.99 4.91
    1 -6 -1 35 6.11
    -1 6 1 37.65 5.18
    1 -6 -1 31.73 4.47
    1 -6 0 79.69 7.14
    1 -6 0 77.82 9.31
    -1 6 0 80.74 7.94
    -1 6 -1 212.24 13.82
    1 -6 1 225.88 17.32
    1 -6 1 242.11 14.28
    1 -6 2 320.75 18.93
    -1 6 -2 311.07 17.93
    1 -6 2 324.07 21.97
    1 -6 3 4.28 2.21
    1 -6 3 6.11 2.17
    -1 6 -4 4.04 1.49
    1 -6 4 9.05 3.71
    1 -6 4 3.57 1.91
    1 -6 5 58.79 8.36
    -1 6 -5 59.07 7.76
    1 -6 6 17.69 4.73
    -1 6 -6 15.67 4.45
    -1 6 -7 3.84 2.09
    1 -6 7 8.28 3.63
    1 -6 8 28.86 7.16
    -1 6 -8 33.9 8.12
    1 -6 9 -1.15 1.17
    1 -6 10 0.62 1.23
    1 -6 11 -1.06 0.63
    -1 5 11 8.74 6.69
    -1 5 10 1.37 4.11
    -1 5 9 3.58 5.99
    -1 5 8 -4.03 1.79
    -1 5 7 43.89 11.17
    -1 5 6 51.18 11.33
    1 -5 -5 55.2 8.3
    1 -5 -5 46.91 7.51
    1 -5 -4 53.8 7.44
    1 -5 -4 53.03 7.59
    1 -5 -3 397.79 22.33
    1 -5 -3 394.61 23.09
    1 -5 -2 99.19 8.54
    1 -5 -2 95.41 9.71
    -1 5 1 437.33 21.48
    1 -5 -1 414.11 20.6
    1 -5 -1 478.3 25.56
    1 -5 0 355.48 21.18
    1 -5 0 326.87 16.85
    -1 5 0 382.59 18.87
    1 -5 1 48.94 5.05
    -1 5 -1 57.83 5.88
    1 -5 1 46.21 6.58
    -1 5 -2 91.12 8.19
    1 -5 2 99.29 8.38
    1 -5 2 95.66 10.3
    1 -5 3 44.47 5.88
    1 -5 3 34.67 5.87
    1 -5 4 6.82 2.3
    -1 5 -4 7.77 2.53
    -1 5 -5 26.58 5.11
    1 -5 5 28.62 5.44
    -1 5 -6 14.4 4.17
    1 -5 6 18.26 4.68
    1 -5 7 11.04 4.12
    -1 5 -7 7.08 3.28
    1 -5 8 18.69 5.72
    -1 5 -8 14.01 5.5
    1 -5 9 1.63 2
    1 -5 10 1.44 0.47
    1 -5 11 4.22 3.16
    -1 4 11 0.17 1.45
    -1 4 10 3.17 5.23
    -1 4 9 4.89 2.84
    -1 4 8 29.78 9.51
    -1 4 7 128 18.19
    -1 4 6 206.96 21.87
    -1 4 5 30.31 7.31
    1 -4 -4 31.85 5.34
    1 -4 -4 34.46 5.67
    1 -4 -3 30.28 4.9
    1 -4 -3 29.32 4.94
    1 -4 -2 145.83 11.66
    1 -4 -2 165.8 11.02
    -1 4 1 100.05 7.88
    1 -4 -1 108.33 7.68
    1 -4 -1 108.64 9.81
    -1 4 0 78.06 6.63
    1 -4 0 72.22 5.47
    1 -4 0 71.36 7.65
    -1 4 -1 1576.16 61.37
    1 -4 1 1667.39 61.18
    1 -4 1 1694.03 66.11
    1 -4 2 1828.47 72.35
    1 -4 2 1817.58 68.88
    -1 4 -2 1905.45 70.22
    1 -4 3 249.34 15.2
    1 -4 4 15.56 3.74
    -1 4 -4 14.04 3.51
    -1 4 -5 50.16 7.23
    1 -4 5 66.13 8.76
    -1 4 -6 88.03 12.44
    1 -4 6 41.21 7.52
    -1 4 -7 10.82 3.91
    1 -4 7 10.31 4.18
    1 -4 8 39.85 8.2
    -1 4 -8 38.09 8.94
    1 -4 9 -1.34 2.16
    1 -4 10 7.89 4.25
    1 -4 11 0.85 0.69
    -1 3 11 -0.48 0.54
    -1 3 10 -0.78 4.45
    -1 3 9 31.64 9.64
    -1 3 8 8.32 4.68
    -1 3 7 3.67 3.71
    -1 3 6 46.53 9.01
    -1 3 5 33.91 7.01
    -1 3 4 148.01 13.92
    1 -3 -3 273.27 16.34
    1 -3 -3 261.13 15.98
    1 -3 -2 603.47 25.78
    1 -3 -2 533.62 25.92
    -1 3 1 118.28 8.24
    1 -3 -1 133.97 7.79
    1 -3 -1 118.34 9.25
    -1 3 1 105.43 7.87
    1 -3 0 504.16 18.18
    -1 3 0 521.52 20.81
    1 -3 0 543.58 23.28
    -1 3 -1 1986.24 79.66
    1 -3 1 2351.91 82.72
    1 -3 1 2332.84 78.22
    -1 3 -1 2317.01 79.98
    1 -3 2 147.2 9.53
    -1 3 -2 143.79 10.27
    -1 3 -3 111.61 9.34
    1 -3 3 112.22 9.46
    -1 3 -4 60.67 7.38
    1 -3 4 61.94 7.67
    1 -3 5 66.38 8.73
    -1 3 -5 65.82 8.5
    1 -3 6 5.23 3.09
    -1 3 -6 3.59 2.19
    -1 3 -7 5.05 2.86
    1 -3 7 5.43 3.16
    1 -3 8 2.27 0.73
    1 -3 9 3.01 2.82
    1 -3 10 5.88 4.59
    1 -3 11 5.47 3.7
    -1 2 11 -2.01 2.55
    -1 2 10 2.92 2.79
    -1 2 9 47.3 11.1
    -1 2 8 5.92 4.26
    -1 2 7 8.61 3.88
    -1 2 6 193.02 18.38
    -1 2 5 174.34 15.84
    -1 2 4 238.48 17.11
    -1 2 3 154.36 11.52
    1 -2 -3 130.39 9.73
    1 -2 -2 846.22 34.04
    1 -2 -1 78.78 5.13
    1 -2 -1 82 6.18
    -1 2 1 67.51 5.48
    -1 2 0 1479.47 53.06
    1 -2 0 1661.77 55.25
    1 -2 1 1309.28 46.21
    -1 2 -1 1293.69 46.36
    -1 2 -1 1215.35 47.8
    -1 2 -2 1837.97 69.6
    1 -2 2 1852.88 67.86
    -1 2 -3 1561.17 60.58
    1 -2 3 1513.78 60.22
    -1 2 -4 241.5 16.56
    1 -2 4 253.51 16.96
    -1 2 -5 35.04 6.14
    1 -2 5 44.07 6.96
    1 -2 6 34.27 6.8
    -1 2 -6 35.73 7.06
    1 -2 7 78.16 11.52
    -1 2 -7 81 12.39
    1 -2 8 24.86 7.02
    1 -2 9 3.03 3.08
    1 -2 10 2.36 1.77
    1 -2 11 11.97 5.66
    -1 1 11 4.28 4.24
    -1 1 10 10.29 5.28
    -1 1 9 -1.09 0.56
    -1 1 8 28.66 7.22
    -1 1 7 32.83 7.17
    -1 1 6 58.88 9.19
    -1 1 5 453.65 26.97
    -1 1 4 345.83 20.64
    -1 1 3 11.84 2.54
    -1 1 2 24.49 3.07
    -1 1 2 26.78 3.26
    1 -1 -2 28.01 3.12
    -1 1 1 741.35 28.73
    -1 1 1 860.15 30.33
    1 -1 -1 769.52 29.17
    -1 1 0 2116.71 74.55
    1 -1 1 8258.07 291.01
    1 -1 1 8900.79 291.31
    1 -1 1 8887.23 294.14
    -1 1 -1 8635.01 293.03
    1 -1 2 1468.99 54.03
    -1 1 -2 1348.16 54.44
    -1 1 -2 1473.31 55.53
    -1 1 -3 83.74 8.01
    1 -1 3 94.41 8.55
    1 -1 4 485.87 25.96
    -1 1 -4 427.99 24.58
    -1 1 -5 9.14 3.26
    1 -1 5 7.98 2.87
    -1 1 -6 93.11 11.89
    1 -1 6 97.79 12.1
    1 -1 7 35.35 7.68
    1 -1 8 24.58 7.27
    1 -1 9 100.17 15.21
    1 -1 10 6.89 3.56
    1 -1 11 -0.72 2.21
    -1 0 11 6.87 4.34
    -1 0 10 5.33 4.49
    -1 0 9 2.58 3.64
    -1 0 8 92.78 13.76
    -1 0 7 13.17 4.48
    -1 0 6 0.88 1.24
    -1 0 5 16.21 4.42
    -1 0 4 32.35 5.19
    -1 0 3 627.83 28.4
    -1 0 2 283.81 14.3
    -1 0 1 1300.37 47.21
    -1 0 -1 62.18 4.66
    1 0 1 61.54 5.27
    1 0 1 67.83 5.15
    -1 0 -1 57.33 4.76
    -1 0 -2 119.97 8.8
    -1 0 -2 134.47 9.05
    -1 0 -3 315.98 17.78
    1 0 3 314.15 18.15
    -1 0 -3 273.95 17.04
    1 0 4 50.41 7.22
    -1 0 -4 41.11 6.24
    1 0 5 1.56 1.8
    -1 0 -5 1.2 0.42
    -1 0 -6 16.81 5.96
    1 0 6 24.68 6.27
    1 0 7 341.13 27.29
    1 0 8 63.12 11.77
    1 0 9 30.7 9.19
    1 0 10 10.13 5.49
    1 0 11 1.18 0.54
    -1 -1 11 6.65 4.61
    -1 -1 10 7.64 3.86
    -1 -1 9 0.88 2.52
    -1 -1 8 23.95 6.49
    -1 -1 7 31 6.86
    -1 -1 6 58.82 8.78
    -1 -1 5 400.75 24.28
    -1 -1 4 316.75 19.16
    -1 -1 3 9.89 2.42
    -1 -1 2 26.57 3.61
    -1 -1 1 850.63 33.54
    1 1 -1 875.33 34.34
    -1 -1 0 2345.56 79.29
    1 1 0 2263 79.15
    -1 -1 -1 9999 318.48
    -1 -1 -1 8962.84 318.58
    1 1 1 8991.72 318.74
    1 1 1 9316.16 319.99
    -1 -1 -1 9125.04 318.07
    1 1 1 9983.66 319.08
    -1 -1 -2 1318.45 51.19
    -1 -1 -2 1339.58 51.87
    -1 -1 -3 94.34 8.66
    -1 -1 -3 76.42 7.92
    -1 -1 -4 465.25 26.34
    -1 -1 -4 478.73 26.91
    1 1 4 546.13 29.58
    1 1 5 12.89 3.62
    -1 -1 -5 13.65 4.28
    1 1 6 111.95 14.33
    1 1 7 44.06 9.68
    1 1 8 28.66 8.32
    1 1 9 88.71 15.92
    1 1 10 11.25 5.41
    1 1 11 -0.75 2.77
    -1 -2 11 0.75 2.31
    -1 -2 10 1.01 2.61
    -1 -2 9 37.28 9.12
    -1 -2 8 7.52 4.36
    -1 -2 7 7.3 3.46
    -1 -2 6 141.4 14
    -1 -2 5 134.01 12.52
    -1 -2 4 214.08 15.26
    -1 -2 3 135.37 10.69
    -1 -2 2 927.43 36.55
    -1 -2 2 837.16 32.24
    -1 -2 1 80.36 6.69
    1 2 -1 92.41 6.22
    -1 -2 1 85.96 6.03
    -1 -2 0 1322.48 46.59
    -1 -2 0 1375.33 50.34
    1 2 0 1280.24 49.27
    -1 -2 0 1396.86 49.29
    -1 -2 -1 1283.69 46
    1 2 1 1005.9 43.78
    1 2 1 1164.23 44.26
    -1 -2 -1 1210.71 45.12
    -1 -2 -1 1220.37 43.77
    -1 -2 -2 1838.58 69.21
    -1 -2 -2 1868.96 70.49
    -1 -2 -3 1600.49 63.27
    -1 -2 -3 1551.91 62.91
    -1 -2 -4 247.25 17.34
    -1 -2 -5 44.68 7.27
    1 2 6 52 10.19
    1 2 7 88.22 14.22
    1 2 8 46.32 11.23
    1 2 9 0.3 1.33
    1 2 10 8.99 5.96
    1 2 11 24.62 10.26
    -1 -3 11 2.09 1.98
    -1 -3 10 -6.32 3.76
    -1 -3 9 18.39 6.12
    -1 -3 8 -0.95 1.55
    -1 -3 7 -0.05 1.49
    -1 -3 6 32.43 6.6
    -1 -3 5 21.16 4.92
    -1 -3 4 105.49 10.26
    -1 -3 3 253.81 16.26
    -1 -3 2 584.95 25.6
    -1 -3 2 547.43 26.57
    -1 -3 1 115.25 9.26
    -1 -3 1 134.02 9.18
    1 3 0 537.41 20.22
    -1 -3 0 509.94 23.61
    -1 -3 0 499.28 23.83
    -1 -3 -1 2343.96 86.67
    -1 -3 -1 2393.3 87.39
    -1 -3 -2 204.06 13.26
    -1 -3 -2 167.8 12.58
    -1 -3 -3 107.1 9.92
    -1 -3 -4 52.15 7.33
    -1 -3 -5 61.36 8.74
    1 3 6 2.04 3.59
    -1 -3 -6 2.84 2.6
    1 3 7 6.53 4.09
    1 3 8 5.97 5.2
    1 3 9 8.92 4.94
    1 3 10 5.67 1.6
    1 3 11 -0.14 4.68
    -1 -4 11 -1 1.17
    -1 -4 10 5.78 3.97
    -1 -4 9 1.36 0.98
    -1 -4 8 18.24 5.95
    -1 -4 7 72.78 10.75
    -1 -4 6 102.57 11.81
    -1 -4 5 14.77 3.79
    -1 -4 4 25.36 4.79
    -1 -4 3 34.42 5.48
    -1 -4 3 30.04 4.67
    -1 -4 2 149.73 9.23
    -1 -4 2 160.61 12.06
    -1 -4 2 148.76 11.35
    -1 -4 1 116.95 9.66
    -1 -4 1 113.01 9.8
    -1 -4 0 82.05 7.75
    1 4 0 51.45 4.25
    -1 -4 0 74.55 7.17
    -1 -4 -1 1570.46 61.97
    -1 -4 -1 1568.89 61.67
    -1 -4 -2 1986.53 76.87
    -1 -4 -2 1981.29 77.55
    -1 -4 -3 268.76 18.75
    -1 -4 -3 263.62 17.53
    -1 -4 -4 18.49 4.44
    -1 -4 -5 64.27 8.87
    -1 -4 -6 45.7 7.95
    1 4 7 6.64 3.4
    1 4 8 57.96 14.58
    1 4 9 5.9 7.91
    1 4 10 17.5 8.91
    1 4 11 0.55 3.37
    -1 -5 11 9.87 4.88
    -1 -5 10 -1.07 2.72
    -1 -5 9 0.86 1.97
    -1 -5 8 3.63 2.14
    -1 -5 7 24.52 6
    -1 -5 6 27.92 6.2
    -1 -5 5 46.71 7.32
    -1 -5 4 43.01 6.1
    -1 -5 4 39.84 6.32
    -1 -5 3 410.88 23.01
    -1 -5 3 393.03 23.1
    -1 -5 2 106.52 10.2
    -1 -5 2 106.9 7.32
    -1 -5 2 106.05 9.97
    -1 -5 1 459.66 24.56
    -1 -5 1 428.15 23.07
    -1 -5 0 346.23 19.67
    1 5 0 239.93 13.62
    -1 -5 0 344.77 18.81
    -1 -5 -1 60.11 7.54
    -1 -5 -1 52.34 6.57
    -1 -5 -2 102.56 10.27
    -1 -5 -2 102.75 9.93
    -1 -5 -3 43.16 6.68
    -1 -5 -3 40.78 6.92
    -1 -5 -4 7.29 3.03
    -1 -5 -5 29.38 5.93
    -1 -5 -6 12.02 4.12
    -1 -5 -7 4.33 2.78
    1 5 8 28.25 10.54
    1 5 9 8.32 6.01
    1 5 10 1.28 4.49
    1 5 11 11.2 9.3
    -1 -6 11 0.42 0.85
    -1 -6 10 3.92 3.04
    -1 -6 9 4.83 2.61
    -1 -6 8 0.51 1.54
    -1 -6 7 23.16 5.98
    -1 -6 6 40 6.84
    -1 -6 6 42.22 7.96
    -1 -6 5 7.9 2.93
    -1 -6 5 7.14 2.71
    -1 -6 4 51.33 7.71
    -1 -6 4 49.95 7.45
    -1 -6 3 9.72 3.27
    -1 -6 3 16.24 4.15
    -1 -6 2 33.59 5.69
    -1 -6 2 19.8 2.52
    -1 -6 2 25.02 5.05
    -1 -6 1 41.09 6.58
    -1 -6 1 32.41 5.53
    1 6 0 88.95 7.45
    -1 -6 0 74.77 9.34
    -1 -6 0 74.19 8.59
    -1 -6 -1 211.68 15.5
    -1 -6 -1 219.99 16.69
    -1 -6 -2 298.93 20.46
    -1 -6 -2 288.98 19.21
    -1 -6 -3 5.11 2.55
    -1 -6 -3 6.19 3.04
    -1 -6 -4 4.89 2.36
    -1 -6 -4 5.85 2.23
    -1 -6 -5 56.26 8.71
    -1 -6 -6 22.74 5.55
    -1 -6 -7 6 3.23
    1 6 8 92.58 21.42
    1 6 9 0.83 4.37
    1 6 10 2.38 2.19
    -1 -7 10 -0.67 1.06
    -1 -7 10 3.44 2.09
    -1 -7 9 1.51 2.34
    -1 -7 9 3.22 3.06
    -1 -7 8 3.47 2.07
    -1 -7 8 0.52 1.29
    -1 -7 7 0.45 1.06
    -1 -7 7 -1.78 1.93
    -1 -7 6 6.41 2.95
    -1 -7 6 5.08 2.17
    -1 -7 5 17.7 4.6
    -1 -7 5 15.03 4.56
    -1 -7 4 8.64 3.53
    -1 -7 4 6.99 2.93
    -1 -7 3 3.11 2.06
    -1 -7 3 3.81 2.1
    -1 -7 2 0.15 0.23
    -1 -7 2 1.07 0.53
    -1 -7 2 0.99 0.84
    -1 -7 2 -0.02 1.32
    -1 -7 1 0.78 1.7
    -1 -7 1 1.17 1.37
    -1 -7 0 280.85 19.6
    -1 -7 0 308.83 21.78
    -1 -7 -1 11.3 3.17
    -1 -7 -1 9.47 3.44
    1 7 1 10.56 1.85
    -1 -7 -2 29.87 5.56
    -1 -7 -2 29.65 6.11
    -1 -7 -3 35.85 6.44
    -1 -7 -3 29.95 6.59
    -1 -7 -4 16.02 4.43
    -1 -7 -4 18.26 5.51
    -1 -7 -5 27.35 6.21
    -1 -7 -6 0.04 2.2
    -1 -7 -7 4.26 2.91
    -1 -7 -8 0.52 0.7
    1 7 8 7.68 8.71
    1 7 9 9.54 6.32
    1 7 10 36.08 16.18
    -1 -8 10 0.75 1.84
    -1 -8 9 1.9 1.37
    -1 -8 9 6.24 3.56
    -1 -8 8 0.21 1.18
    -1 -8 8 0.03 0.14
    -1 -8 7 1.03 1.88
    -1 -8 7 -0.54 1.16
    -1 -8 6 17.64 4.88
    -1 -8 6 20.92 5.71
    -1 -8 5 38.78 7.02
    -1 -8 5 36.35 7.27
    -1 -8 4 45.98 7.97
    -1 -8 4 41.73 7.24
    -1 -8 3 71.59 9.73
    -1 -8 3 82.88 10.84
    -1 -8 2 122.41 13.03
    -1 -8 2 120.18 12.25
    -1 -8 1 34.88 6.37
    -1 -8 1 46.4 8.2
    -1 -8 0 26.75 5.54
    -1 -8 0 29.86 6.44
    1 8 1 0.65 0.4
    -1 -8 -1 -1.67 1.15
    -1 -8 -1 0.19 1.16
    -1 -8 -2 44.08 7.17
    1 8 2 40.32 5.15
    -1 -8 -2 51.39 8.69
    -1 -8 -3 58.26 9.53
    -1 -8 -3 46.75 7.62
    -1 -8 -4 93.48 11.46
    -1 -8 -4 115.18 14.23
    -1 -8 -5 8.71 3.35
    -1 -8 -5 5.47 2.21
    -1 -8 -6 10.45 3.93
    -1 -8 -7 4.15 2.93
    -1 -8 -8 2.53 2.14
    1 8 9 12.11 8.58
    1 8 10 5.33 9.15
    -1 -9 10 0.87 0.35
    -1 -9 9 0.68 1.22
    -1 -9 9 -0.56 2.02
    -1 -9 8 6.1 3.71
    -1 -9 8 2.02 1.21
    -1 -9 7 1.47 1.65
    -1 -9 7 -1.4 1.5
    -1 -9 6 17.06 5.06
    -1 -9 6 20.15 5.81
    -1 -9 5 2.97 1.83
    -1 -9 5 2.04 0.14
    -1 -9 4 0.69 0.61
    -1 -9 4 3.81 2.29
    -1 -9 3 23.27 5.41
    -1 -9 3 17.25 4.69
    -1 -9 2 54.1 8.86
    -1 -9 2 45.64 7.82
    -1 -9 1 90.4 12.45
    -1 -9 1 92.6 11.35
    -1 -9 0 12.94 4.19
    -1 -9 0 9.8 4.19
    -1 -9 -1 19.17 5.67
    -1 -9 -1 19.47 4.99
    -1 -9 -2 96.53 12.71
    -1 -9 -2 82.05 10.72
    -1 -9 -3 23.88 6.39
    -1 -9 -3 20.97 5.5
    -1 -9 -4 17.48 5.77
    -1 -9 -4 15.83 4.71
    -1 -9 -5 2.97 2.02
    -1 -9 -5 9.22 3.5
    -1 -9 -6 6.19 3.51
    -1 -9 -7 3.69 2.52
    -1 -9 -8 4.16 2.44
    1 9 9 1.1 8.78
    -1 -10 9 0.72 0.92
    -1 -10 8 -0.76 0.58
    -1 -10 8 2.55 2.48
    -1 -10 7 -1.31 1.26
    -1 -10 7 3.4 2.93
    -1 -10 6 -0.37 0.89
    -1 -10 6 -2.31 2.28
    -1 -10 5 6.13 3.36
    -1 -10 5 5.28 2.77
    -1 -10 4 27.65 6.19
    -1 -10 4 31.05 7.33
    -1 -10 4 18.82 5.21
    -1 -10 3 4.54 2.63
    -1 -10 3 1.53 0.6
    -1 -10 2 2.08 1.58
    -1 -10 2 -1.43 2.06
    -1 -10 1 4.85 3.75
    -1 -10 1 1.7 1.85
    -1 -10 0 11.54 5.08
    -1 -10 0 15 4.65
    -1 -10 -1 3.15 2.32
    -1 -10 -1 5.96 3.62
    -1 -10 -2 37.92 8.24
    -1 -10 -2 22.84 5.43
    -1 -10 -3 7.56 4.11
    -1 -10 -3 7.7 3.56
    -1 -10 -4 6.1 4.5
    -1 -10 -4 1.04 0.28
    -1 -10 -5 5.32 2.81
    -1 -10 -5 0.84 1.19
    -1 -10 -6 6.78 3.65
    -1 -10 -7 0.72 1.13
    -1 -10 -8 1.18 1.2
    1 10 9 12.66 11.33
    -1 -11 9 -0.52 1.38
    -1 -11 8 -0.79 0.59
    -1 -11 8 1.63 2.12
    -1 -11 7 3.51 2.9
    -1 -11 7 2.58 1.9
    -1 -11 6 0.96 1.5
    -1 -11 6 3.44 2.06
    -1 -11 5 2.18 2.26
    -1 -11 5 4.9 3.63
    -1 -11 5 2.2 1.67
    -1 -11 4 3.27 2.26
    -1 -11 4 1.34 1.79
    -1 -11 3 -0.84 1.84
    -1 -11 3 1.02 0.72
    -1 -11 2 23.44 6.39
    -1 -11 2 17.54 5.98
    -1 -11 1 9.74 4.05
    -1 -11 1 4.35 2.93
    -1 -11 0 1.3 1.64
    -1 -11 0 3.9 2.76
    -1 -11 -1 12.49 4.35
    -1 -11 -1 15.17 5.65
    -1 -11 -2 0.92 0.95
    -1 -11 -2 2.66 2.82
    -1 -11 -3 3.22 2.22
    -1 -11 -3 -0.52 1.58
    -1 -11 -4 7.12 4.61
    -1 -11 -4 1.28 1.02
    -1 -11 -5 3.18 2.76
    -1 -11 -5 0.16 0.99
    -1 -11 -6 -1.83 2.79
    -1 -11 -7 0.26 1.41
    -1 -11 -8 0.52 0.6
    -1 -12 8 3.53 2.12
    -1 -12 7 0.1 0.45
    -1 -12 7 0.29 1.04
    -1 -12 6 2.48 2.8
    -1 -12 6 0.27 0.79
    -1 -12 5 2.35 2.19
    -1 -12 5 -1.48 2.46
    -1 -12 4 0.79 0.85
    -1 -12 4 1.62 2.18
    -1 -12 3 1.36 0.97
    -1 -12 3 2.37 2.16
    -1 -12 2 1.54 2.09
    -1 -12 2 2.5 2.49
    -1 -12 1 4.24 3.02
    -1 -12 1 -0.38 0.6
    -1 -12 0 2.62 2.06
    -1 -12 0 -1.13 2.05
    -1 -12 -1 0.46 1.25
    -1 -12 -1 1.37 0.49
    -1 -12 -2 4.99 3.31
    -1 -12 -2 6.65 3.93
    -1 -12 -3 10.89 5.44
    -1 -12 -3 9.14 3.86
    -1 -12 -4 4.65 5.29
    -1 -12 -4 2.82 2.66
    -1 -12 -5 5.04 3.56
    -1 -12 -5 2.27 1.95
    -1 -12 -6 0.69 1.54
    -1 -12 -7 -1.1 1.47
    -1 -13 7 -0.01 0.92
    -1 -13 6 -0.23 1.85
    -1 -13 5 12.84 5.18
    -1 -13 4 -0.45 2.17
    -1 -13 3 10.87 4.65
    -1 -13 3 9.17 4.11
    -1 -13 2 -1.28 2.05
    -1 -13 2 0.12 0.77
    -1 -13 1 2.51 2.36
    -1 -13 1 0.25 1.53
    -1 -13 0 5.34 3.96
    -1 -13 0 4.61 3.12
    -1 -13 -1 -0.44 1.04
    -1 -13 -1 -1.68 2.75
    -1 -13 -2 8.43 3.78
    -1 -13 -2 3.03 2.47
    -1 -13 -3 1.77 0.66
    -1 -13 -3 -5.32 3.12
    -1 -13 -4 2.34 2.14
    -1 -13 -4 1.61 3.41
    -1 -13 -5 -1.02 2.53
    -1 -13 -5 1.43 2.09
    -1 -13 -6 2.63 2.3
    -1 -13 -7 -0.76 1.54
    -1 -14 6 1.23 1.85
    -1 -14 5 -0.16 0.99
    -1 -14 4 3.68 3.72
    -1 -14 3 3.16 2.63
    -1 -14 2 2.24 3.1
    -1 -14 1 -0.43 1.16
    -1 -14 0 0.87 1.55
    -1 -14 -1 1.75 2.45
    -1 -14 -2 -4.42 2.97
    -1 -14 -2 -1.02 0.62
    -1 -14 -3 3.02 2.68
    -1 -14 -3 1.17 1.05
    -1 -14 -4 -1.3 2.18
    -1 -14 -4 0.95 2.59
    -1 -14 -5 2.11 2.11
    -1 -14 -6 4.39 3.56
    -1 -15 4 -0.3 2.31
    -1 -15 3 1.41 2.75
    -1 -15 2 0.72 1.94
    -1 -15 1 0.45 1.3
    -1 -15 0 -0.83 2.27
    -1 -15 -1 -1.91 2.95
    -1 -15 -2 -2.02 1.58
    2 -15 -1 -1.46 3.14
    2 -15 0 -1.22 2.71
    2 -15 1 -0.36 1.58
    2 -14 -4 1.83 3.43
    2 -14 -3 1.2 2.55
    2 -14 -2 10.06 5.53
    2 -14 -1 -0.78 2.07
    2 -14 0 2.48 2.36
    2 -14 1 6.9 4.24
    2 -14 2 0.61 1.35
    2 -14 3 -1.04 0.53
    2 -14 4 -0.58 2.99
    2 -13 -6 2.48 2.79
    2 -13 -5 5.28 4.11
    2 -13 -4 -2.49 1.91
    2 -13 -3 6.84 3.63
    2 -13 -2 5.9 3.61
    2 -13 -1 -3.25 2.41
    2 -13 0 3.02 3.73
    2 -13 1 3.35 1.08
    2 -13 2 4.48 2.94
    2 -13 3 1.25 2.2
    2 -13 4 1.41 1.39
    2 -13 5 1.48 1.78
    2 -13 6 -1.96 2.76
    2 -12 -7 -0.3 0.98
    2 -12 -6 -0.46 0.48
    2 -12 -5 0.57 0.8
    2 -12 -4 6.16 3.83
    2 -12 -3 -0.21 0.44
    2 -12 -2 17.28 6.13
    2 -12 -1 2.04 1.66
    2 -12 0 1.75 2.09
    2 -12 1 -1.4 1.51
    2 -12 2 3.64 3.5
    2 -12 3 19.46 6.14
    2 -12 4 -5.13 3.18
    2 -12 5 2.6 2.56
    2 -12 6 0.03 1.33
    2 -12 7 1.18 2.19
    -2 11 8 -6.95 4.83
    -2 11 7 0.57 5.25
    2 -11 -7 10.1 6.21
    2 -11 -6 6.14 4.37
    -2 11 6 0.83 3.79
    2 -11 -5 4.77 2.98
    2 -11 -4 0.32 1.47
    2 -11 -3 11.65 4.45
    2 -11 -2 0.97 1.11
    2 -11 -1 4.22 3.09
    2 -11 0 0.06 0.82
    2 -11 1 -3.15 2.95
    2 -11 2 2.54 2.9
    2 -11 3 1.6 1.94
    2 -11 4 0.41 0.8
    2 -11 5 5.12 3.61
    2 -11 6 -1.39 1.86
    2 -11 7 -0.24 1.64
    2 -11 8 -1.91 3.3
    -2 10 9 7.71 8.87
    -2 10 8 5.89 5.25
    -2 10 7 9.13 8.59
    2 -10 -7 1.37 1.72
    2 -10 -6 2.08 1.52
    -2 10 6 -1.16 2.26
    -2 10 6 6.72 7.15
    2 -10 -5 2.2 2.04
    -2 10 5 5.51 3.52
    2 -10 -5 0.11 1.59
    2 -10 -4 5.09 3.19
    -2 10 4 5.55 3.13
    2 -10 -4 7.03 2.88
    -2 10 3 3.05 2.7
    2 -10 -3 5.93 2.71
    2 -10 -3 0.15 0.58
    2 -10 -2 1.19 2.27
    2 -10 -2 3.31 1.91
    -2 10 2 0.42 0.86
    2 -10 -1 62.1 10.8
    -2 10 1 63.2 9.2
    -2 10 0 1.77 2.23
    2 -10 0 1.27 1.05
    2 -10 1 38.03 8.11
    -2 10 -1 50.43 7.88
    2 -10 2 3.19 1.89
    -2 10 -2 4.97 2.5
    -2 10 -3 7.93 3.12
    2 -10 3 7.79 3.54
    2 -10 4 0.01 2.19
    2 -10 5 7.96 4.04
    2 -10 6 -2.07 2.79
    2 -10 7 0.94 0.54
    2 -10 8 0.05 1
    2 -10 9 -1.04 2.68
    -2 9 10 -7.32 6.83
    -2 9 9 15.99 11.4
    -2 9 8 15.73 9.66
    -2 9 7 4.38 6.34
    2 -9 -6 15.13 5.58
    -2 9 6 18.52 9.52
    2 -9 -5 -0.63 2.08
    -2 9 5 1.18 2.48
    2 -9 -5 1.96 2.11
    -2 9 4 101.89 13.08
    2 -9 -4 90.66 10.89
    2 -9 -4 74.82 11.44
    -2 9 3 21.28 5.35
    2 -9 -3 13.94 3.79
    2 -9 -3 12.38 4.37
    2 -9 -2 74.53 8.62
    -2 9 2 89.14 10.72
    2 -9 -2 66.15 10.5
    2 -9 -1 2.1 1.23
    -2 9 1 0.08 0.36
    2 -9 -1 0.54 0.61
    2 -9 0 8.81 3.89
    2 -9 0 8.29 2.45
    -2 9 0 8.21 3.03
    2 -9 1 6.82 3.92
    2 -9 1 5.36 1.94
    -2 9 -1 6.16 3.25
    2 -9 2 54.28 9.54
    -2 9 -2 59.61 8.47
    2 -9 2 71.39 8.44
    2 -9 3 10.8 4.27
    -2 9 -3 4.92 2.49
    2 -9 4 22.99 6.17
    2 -9 4 20.12 5.11
    2 -9 5 12.02 3.87
    -2 9 -5 7.2 3.33
    2 -9 5 6.19 4.04
    2 -9 6 8.03 3.72
    2 -9 6 6.89 3.47
    2 -9 7 -0.03 1.69
    2 -9 8 -0.27 2.03
    2 -9 9 3.94 3.84
    -2 8 10 7.06 6.2
    -2 8 9 11.86 7.89
    -2 8 8 3.79 4.5
    -2 8 7 -0.87 2.59
    -2 8 6 4.96 5.66
    2 -8 -6 8.78 3.52
    2 -8 -5 6.17 3.31
    -2 8 4 2.45 2.06
    2 -8 -4 0.92 1.2
    2 -8 -4 3.83 2.56
    -2 8 3 3.06 2.34
    2 -8 -3 4.02 1.86
    2 -8 -3 0.07 0.89
    2 -8 -2 16.91 4.78
    -2 8 2 17.44 4.59
    2 -8 -2 19.97 4.04
    2 -8 -1 9.98 4.07
    2 -8 -1 8.96 2.52
    -2 8 1 9.06 3.3
    -2 8 0 128.16 12.41
    2 -8 0 110.69 12.9
    2 -8 0 77.41 7.68
    2 -8 1 1.88 1.27
    2 -8 1 4.68 2.61
    -2 8 -1 2.1 1.4
    2 -8 2 5.97 2.22
    2 -8 2 6.74 3.78
    -2 8 -2 4.95 2.69
    2 -8 3 33.76 7.27
    2 -8 3 29.76 5.13
    -2 8 -3 26.42 5.65
    2 -8 3 28.38 5.54
    2 -8 4 118.27 14.47
    2 -8 4 114.7 11.75
    2 -8 5 -1.01 0.54
    -2 8 -5 2.52 1.37
    2 -8 5 1.44 2.23
    2 -8 6 3.22 2.74
    2 -8 6 3.37 2.32
    -2 8 -6 2.89 1.95
    2 -8 7 2.85 2.35
    2 -8 7 1.39 1.89
    -2 8 -7 -1.4 1.66
    2 -8 8 7.88 3.87
    2 -8 8 2.91 2.53
    2 -8 9 0.64 1.32
    2 -8 9 -1.64 2.1
    2 -8 10 0.05 0.5
    -2 7 11 -10.69 7.68
    -2 7 10 2.13 3.13
    -2 7 9 2.57 1.8
    -2 7 8 -1.26 1.82
    -2 7 7 4.93 2.38
    2 -7 -6 5.64 2.75
    -2 7 6 5.32 5.77
    2 -7 -5 76.17 10.88
    -2 7 5 184.83 21.96
    2 -7 -4 120.04 13.01
    2 -7 -4 123.65 11.98
    -2 7 3 185.12 15.89
    2 -7 -3 157.07 14.88
    2 -7 -3 151.83 12.64
    -2 7 2 14.23 3.63
    2 -7 -2 13.19 3.06
    2 -7 -2 11.39 3.67
    -2 7 1 132.73 12.28
    2 -7 -1 146.14 10.49
    2 -7 -1 152.7 14.79
    2 -7 0 34.01 6.59
    -2 7 0 29.65 5.52
    2 -7 0 26.8 3.8
    2 -7 1 43.58 7.55
    -2 7 -1 48.97 7.12
    2 -7 1 45.38 5.1
    2 -7 2 9.04 2.48
    2 -7 2 7.39 2.8
    -2 7 -2 4.12 1.96
    2 -7 3 257.55 21.26
    -2 7 -3 249.86 17.99
    2 -7 3 230.68 16.3
    2 -7 4 -0.32 0.78
    2 -7 4 0.07 0.59
    2 -7 5 0.7 0.86
    2 -7 5 2.17 1.01
    -2 7 -5 2.2 0.93
    2 -7 6 7.1 3.05
    -2 7 -6 6.9 2.82
    2 -7 7 4.85 3.05
    -2 7 -7 6.33 3.38
    2 -7 8 5.76 3.49
    -2 7 -8 4.74 2.93
    2 -7 9 -0.86 1.94
    2 -7 10 -0.43 1.18
    -2 6 11 -6.31 6.74
    -2 6 10 9.21 6.56
    -2 6 9 2.45 4.66
    -2 6 8 33.23 11.44
    -2 6 7 22.38 7.93
    -2 6 6 43.91 10.55
    2 -6 -6 27.88 6.54
    2 -6 -5 8.92 3.72
    -2 6 5 14.24 5.74
    2 -6 -4 5.88 2.71
    2 -6 -3 10.68 3.03
    -2 6 3 12.53 4.32
    2 -6 -3 7.36 2.66
    2 -6 -2 276.71 16.52
    -2 6 2 334.09 20.57
    2 -6 -2 286.82 20.24
    2 -6 -1 135.07 13.07
    2 -6 -1 143.75 9.66
    -2 6 1 143.68 12.16
    -2 6 0 159.77 12.88
    2 -6 0 145.92 9.05
    2 -6 0 149.11 13.67
    2 -6 1 22.36 3.24
    2 -6 1 24.51 5.17
    -2 6 -1 25.47 4.78
    2 -6 2 83.76 8.05
    -2 6 -2 83.7 9.05
    2 -6 2 100.37 11.72
    -2 6 -3 90.61 9.85
    2 -6 3 94.9 11.39
    2 -6 3 83.6 8.26
    2 -6 4 99.77 9.83
    -2 6 -5 45.05 7.12
    2 -6 5 44.84 6.91
    2 -6 6 8.32 3.39
    -2 6 -6 11.07 3.77
    2 -6 7 18.02 5.36
    -2 6 -7 15.36 4.79
    2 -6 8 1.5 1.76
    -2 6 -8 0.44 0.4
    2 -6 9 -1.56 1.23
    -2 6 -9 0.04 1.32
    2 -6 10 2.36 2.31
    2 -6 11 -1.05 1.33
    -2 5 11 -0.77 3.5
    -2 5 10 10.93 7.37
    -2 5 9 4.46 4.7
    -2 5 8 -3.74 3.92
    -2 5 7 21.3 7.86
    -2 5 6 0.42 2.11
    2 -5 -5 274.93 20.72
    -2 5 5 381.4 27.69
    -2 5 4 79.07 10.46
    2 -5 -4 55.52 7.61
    2 -5 -3 89.23 8.56
    2 -5 -3 95.6 9.82
    -2 5 2 200.85 14.77
    2 -5 -2 173.43 14.07
    2 -5 -2 192.12 12
    -2 5 1 89.3 9.06
    2 -5 -1 87.48 9.36
    2 -5 -1 75.31 6.05
    2 -5 0 8.89 2.96
    -2 5 0 10.06 2.08
    2 -5 0 7.5 1.45
    -2 5 0 8.82 2.8
    2 -5 1 15.8 2.25
    -2 5 -1 17.1 3.86
    2 -5 1 14.94 3.83
    -2 5 -2 394.94 22.57
    2 -5 2 414.56 19.97
    2 -5 2 417.65 25.01
    -2 5 -3 582.09 30.33
    2 -5 3 599.26 27.84
    2 -5 4 81.48 8.62
    -2 5 -5 143.24 13.01
    2 -5 5 111.2 11.57
    2 -5 6 3.56 2.15
    -2 5 -6 3.03 1.87
    2 -5 7 42.63 8.12
    -2 5 -7 48.9 8.5
    -2 5 -8 0.28 0.99
    2 -5 8 -0.8 1.97
    -2 5 -9 0.18 0.84
    2 -5 9 0.43 1.31
    2 -5 10 -1.18 2.02
    2 -5 11 -0.81 2.03
    -2 4 11 -2.38 5.14
    -2 4 10 9.24 5.74
    -2 4 9 9.04 4.94
    -2 4 8 -0.81 0.62
    -2 4 7 27.16 7.67
    -2 4 6 2.97 2.64
    2 -4 -5 10.31 3.58
    -2 4 5 14.83 4.54
    2 -4 -4 149.33 12.75
    -2 4 4 186.69 15.33
    -2 4 3 21.53 4.21
    2 -4 -3 14.82 3.37
    -2 4 2 83.94 8.83
    2 -4 -2 83.67 8.43
    2 -4 -1 160.2 8.26
    -2 4 1 168.61 12
    2 -4 -1 157.71 11.76
    -2 4 1 105.45 7.86
    2 -4 0 19.63 3.94
    2 -4 0 18.19 1.74
    -2 4 0 12.01 1.8
    -2 4 0 22.52 3.95
    2 -4 1 275.47 11.44
    2 -4 1 303.7 18.58
    -2 4 -1 267.9 16.42
    2 -4 1 296.26 12.92
    -2 4 -1 194.66 12.2
    -2 4 -2 443.94 23.65
    2 -4 2 453.37 20.48
    -2 4 -3 316.98 19.91
    2 -4 3 326.89 18.04
    -2 4 -4 43.88 6.54
    2 -4 4 48.1 6.64
    -2 4 -5 13.05 4.12
    2 -4 5 15.77 4.35
    2 -4 6 47.72 7.88
    -2 4 -6 47.96 7.89
    -2 4 -7 -3.49 2.2
    2 -4 7 0.73 1.35
    2 -4 8 19.58 5.75
    -2 4 -8 17.7 5.81
    2 -4 9 -1.94 2.32
    -2 4 -9 2.97 3.08
    2 -4 10 0.57 1.3
    2 -4 11 2.53 2.73
    -2 3 11 7.23 6.14
    -2 3 10 6.52 4.78
    -2 3 9 5.36 3.09
    -2 3 8 15.82 6.12
    -2 3 7 107.21 14.48
    -2 3 6 35.73 7.58
    -2 3 5 158.53 14.69
    -2 3 4 1.29 0.24
    2 -3 -4 0.72 0.22
    -2 3 3 418.85 20.95
    2 -3 -3 348.73 19.49
    -2 3 2 30.75 3.78
    2 -3 -2 27.48 4.15
    -2 3 1 240.91 13.51
    -2 3 1 330 13.44
    -2 3 1 381.1 18.53
    2 -3 -1 346.22 17.63
    -2 3 0 37.39 5.14
    2 -3 0 39.75 5.42
    -2 3 -1 119.14 9.35
    -2 3 -1 89.1 5.1
    2 -3 1 99.48 5.46
    2 -3 1 94.39 8.63
    2 -3 1 95.32 4.81
    -2 3 -2 967.31 41.64
    2 -3 2 980.08 38.26
    2 -3 3 306.14 17.19
    -2 3 -3 294.03 18.7
    2 -3 4 210.41 15.13
    -2 3 -4 185.86 14.89
    -2 3 -5 72.58 9.36
    2 -3 5 73.12 9.07
    -2 3 -6 24.35 5.89
    2 -3 6 26.32 5.82
    2 -3 7 13.94 4.79
    -2 3 -7 14.5 5.04
    -2 3 -8 4.31 3.46
    2 -3 8 0.51 1.69
    -2 3 -9 1.27 2.73
    2 -3 9 0.12 1.46
    2 -3 10 10.44 4.46
    2 -3 11 3.75 2.97
    -2 2 11 6.12 4.09
    -2 2 10 15.19 7.11
    -2 2 9 23.34 7.65
    -2 2 8 18.1 5.79
    -2 2 7 7.25 3.54
    -2 2 6 40.26 7.44
    -2 2 5 44.02 6.97
    -2 2 4 300.35 18.48
    -2 2 3 167.63 11.42
    2 -2 -3 172.41 10.88
    -2 2 2 448.58 20.18
    2 -2 -2 479.49 21.01
    -2 2 1 203.59 12.65
    -2 2 1 201.23 9.26
    2 -2 -1 201.98 11.48
    2 -2 0 51.73 5.52
    -2 2 0 59.5 6.02
    2 -2 1 1136.81 40.54
    -2 2 -1 1077.8 45.27
    2 -2 1 1137.18 40.6
    2 -2 2 329.83 16.1
    -2 2 -2 310.46 17.86
    2 -2 3 46.86 5.79
    -2 2 -3 38.84 6.08
    2 -2 4 82.82 8.96
    -2 2 -4 68.49 8.51
    -2 2 -5 160.43 14.54
    2 -2 5 180.03 15.22
    -2 2 -6 30.63 6.38
    2 -2 6 27.17 6.3
    -2 2 -7 48.95 9.11
    2 -2 7 51.38 9.07
    -2 2 -8 13.67 5.41
    2 -2 8 17.96 5.95
    2 -2 9 5.21 3.56
    2 -2 10 9.37 5.2
    2 -2 11 -1.43 3.07
    -2 1 11 0.98 2.96
    -2 1 10 -0.05 2.66
    -2 1 9 3.32 2.67
    -2 1 8 49.05 9.57
    -2 1 7 46.35 8.4
    -2 1 6 3.4 2.28
    -2 1 5 70.18 8.69
    -2 1 4 285.73 17.5
    -2 1 3 3.44 1.32
    2 -1 -2 1789.78 58.64
    -2 1 2 1770.16 60.61
    2 -1 -1 1024.51 36.53
    -2 1 1 1103.75 36.73
    2 -1 -1 979.09 35.87
    -2 1 1 940.75 38.46
    -2 1 0 333.93 13.67
    -2 1 0 326.7 16.6
    2 -1 0 335.3 13.3
    -2 1 -1 751.81 26.99
    -2 1 -1 688.73 29.55
    2 -1 1 609.96 26.52
    -2 1 -2 631.61 29.44
    -2 1 -2 667.38 28.06
    -2 1 -3 327.65 18.49
    2 -1 3 337.86 18.89
    -2 1 -3 329.32 19.91
    -2 1 -3 321.05 19.48
    -2 1 -4 76.15 9.05
    2 -1 4 73.37 8.56
    2 -1 5 17.38 4.45
    -2 1 -5 18.62 4.49
    2 -1 6 3.1 2.24
    -2 1 -6 6.73 3.5
    2 -1 7 23.62 6.27
    -2 1 -7 29.28 6.85
    -2 1 -8 48.62 10.22
    2 -1 8 56.15 10.37
    2 -1 9 6.28 3.51
    2 -1 10 -0.71 1.16
    2 -1 11 2.49 1.65
    -2 0 11 -1.6 3.58
    -2 0 10 -1.02 1.99
    -2 0 9 6.13 4.12
    -2 0 8 120.85 15
    -2 0 7 93.85 12.08
    -2 0 6 1.2 0.47
    -2 0 5 352.76 21.81
    -2 0 4 291.9 17.75
    -2 0 3 162.08 10.81
    -2 0 3 113.57 7.4
    -2 0 2 899.02 37.01
    -2 0 2 905.61 32.98
    -2 0 1 1923 70.52
    -2 0 1 2001.28 70.2
    2 0 -1 1870.3 70.14
    -2 0 0 236 12.57
    -2 0 0 229.2 11.5
    2 0 0 245.43 12.05
    -2 0 -1 745.22 31.99
    -2 0 -1 801.99 31.44
    -2 0 -2 3.85 1.94
    -2 0 -2 2.79 1.18
    -2 0 -3 0.79 1.04
    -2 0 -3 3.47 1.85
    -2 0 -4 364.28 22.02
    -2 0 -4 351.34 22.1
    2 0 4 376.76 23.06
    -2 0 -5 63.88 8.89
    2 0 5 63.99 9.33
    2 0 6 215.9 19.43
    -2 0 -6 195.71 18.05
    2 0 7 -1.46 2.65
    -2 0 -7 -0.54 0.86
    2 0 8 1.84 2.43
    2 0 9 20.8 7.57
    2 0 10 21.12 7.33
    2 0 11 -1.91 1.45
    -2 -1 11 8.12 5.34
    -2 -1 10 9 3.87
    -2 -1 9 5.38 3.86
    -2 -1 8 53.37 9.91
    -2 -1 7 35.96 7.18
    -2 -1 6 4.22 1.88
    -2 -1 5 71.62 8.65
    -2 -1 4 299.51 18.52
    -2 -1 3 1.84 0.85
    -2 -1 2 1981.39 74.44
    -2 -1 1 988.8 38.1
    -2 -1 1 987.91 39.64
    -2 -1 0 327.65 15.39
    -2 -1 0 327.66 14.47
    2 1 0 322.17 15.07
    2 1 0 264.7 12.22
    -2 -1 -1 733.88 30.8
    -2 -1 -1 700.89 29.62
    -2 -1 -2 654.24 30.21
    -2 -1 -2 665.71 30.51
    -2 -1 -2 690.16 30.69
    -2 -1 -3 329.08 19.59
    -2 -1 -3 318.15 19.08
    -2 -1 -4 77.25 9.1
    -2 -1 -4 72.85 8.59
    2 1 5 18.28 5.3
    -2 -1 -5 15.58 4.28
    -2 -1 -5 17.51 4.44
    -2 -1 -6 6.64 3.19
    2 1 6 9.67 3.95
    2 1 7 29.08 7.6
    -2 -1 -7 27.05 7.02
    2 1 8 66.08 12.64
    2 1 9 9.61 4.76
    2 1 10 3.04 2.36
    2 1 11 -0.42 2.38
    -2 -2 11 5.77 4.77
    -2 -2 10 10.65 4.94
    -2 -2 9 14.21 5.31
    -2 -2 8 19.21 5.85
    -2 -2 7 2.13 0.33
    -2 -2 6 36.5 6.6
    -2 -2 5 43.3 7.01
    -2 -2 4 272.37 17.78
    -2 -2 3 172.23 12.94
    -2 -2 2 525.05 26.41
    -2 -2 2 568.16 22.72
    -2 -2 1 203.35 10.82
    -2 -2 1 230.9 10.46
    2 2 -1 226.54 10.59
    -2 -2 1 226.03 13.78
    -2 -2 0 45.62 3.81
    -2 -2 0 46.44 4.09
    -2 -2 0 40.89 5.06
    2 2 0 27.55 3.3
    2 2 0 38.94 3.6
    -2 -2 -1 1104.59 43.38
    -2 -2 -1 1126.38 42.79
    -2 -2 -1 1079.08 45.02
    -2 -2 -2 317.21 18.46
    -2 -2 -2 321.87 17.81
    -2 -2 -3 39.73 5.7
    -2 -2 -3 47.76 6.4
    -2 -2 -4 87.6 10.06
    -2 -2 -4 78.58 9.24
    -2 -2 -5 164.01 15.02
    -2 -2 -5 183.16 16.58
    2 2 6 45.24 9.37
    -2 -2 -6 27.38 6.26
    -2 -2 -6 23.92 5.86
    2 2 7 72.34 13.21
    2 2 8 22.59 7.8
    2 2 9 6.74 5
    2 2 10 31.44 10.91
    2 2 11 -2.56 1.09
    -2 -3 11 0.2 0.6
    -2 -3 10 1.89 3.28
    -2 -3 9 3.41 1.64
    -2 -3 8 13.75 4.62
    -2 -3 7 83.96 11.32
    -2 -3 6 24.68 5.33
    -2 -3 5 126.78 12.18
    -2 -3 4 1.57 1.52
    -2 -3 3 395.77 22.38
    -2 -3 3 383.53 18.47
    -2 -3 2 34.78 4.13
    -2 -3 2 34.41 5.29
    -2 -3 1 361.84 20.35
    -2 -3 1 341.76 15.32
    -2 -3 1 422.24 18.43
    -2 -3 0 33.02 3.23
    -2 -3 0 37.27 3.14
    -2 -3 0 34.14 4.06
    -2 -3 0 36.43 4.96
    2 3 0 19.59 2.48
    -2 -3 -1 110.3 9.58
    -2 -3 -1 108.65 8.98
    -2 -3 -1 103.59 7.69
    -2 -3 -2 955.63 42.94
    -2 -3 -2 993.24 41.19
    -2 -3 -3 308.04 19.17
    -2 -3 -3 308.04 19.73
    -2 -3 -4 239.9 17.82
    -2 -3 -4 197.95 16.06
    -2 -3 -5 95.08 11.98
    -2 -3 -5 80.97 10.22
    -2 -3 -6 26.28 6.05
    -2 -3 -7 14.87 4.49
    2 3 7 24.56 8.13
    2 3 8 1.44 4.15
    2 3 9 5.29 5.9
    2 3 10 20.46 9.66
    2 3 11 6.35 8.35
    -2 -4 11 1.36 1.72
    -2 -4 10 6.23 3.78
    -2 -4 9 10.22 4.26
    -2 -4 8 0.52 1.66
    -2 -4 7 23.71 6.09
    -2 -4 6 1.68 2.32
    -2 -4 5 8.51 3.21
    -2 -4 4 145.96 13.1
    -2 -4 4 130.63 10.12
    -2 -4 3 15.44 2.91
    -2 -4 3 15.91 4.03
    -2 -4 3 14.35 2.08
    -2 -4 2 91.04 8.19
    -2 -4 2 90.29 9.43
    -2 -4 1 190.3 12.29
    -2 -4 1 148.61 7.07
    -2 -4 1 169.39 13.19
    -2 -4 1 144.07 11.62
    -2 -4 0 17.8 3.59
    -2 -4 0 16.97 3.72
    2 4 0 14.87 1.63
    -2 -4 0 18.56 2.34
    -2 -4 -1 282.29 14.19
    2 4 1 196.76 11.88
    -2 -4 -1 284.96 16.65
    -2 -4 -1 276.05 17.25
    -2 -4 -2 526.84 27.51
    -2 -4 -2 523.12 27.83
    -2 -4 -2 490.13 25.32
    -2 -4 -3 323.12 21.58
    -2 -4 -3 366.55 22.08
    -2 -4 -4 47.08 7.44
    -2 -4 -5 8.78 3.31
    -2 -4 -6 47.6 8.3
    -2 -4 -7 1.05 1.4
    2 4 8 43.69 13.57
    2 4 9 5.81 3.65
    2 4 10 -0.08 3.47
    2 4 11 1.72 2.5
    -2 -5 11 -0.87 0.78
    -2 -5 10 4.6 4.22
    -2 -5 9 0.53 0.59
    -2 -5 8 2.48 2.35
    -2 -5 7 5.68 3.56
    -2 -5 6 1.17 1.7
    -2 -5 5 239.31 18.63
    -2 -5 5 212.11 15.07
    -2 -5 4 33.61 5.35
    -2 -5 4 52.3 7.9
    -2 -5 3 112.65 11.57
    -2 -5 3 102.49 9.63
    -2 -5 2 188.41 15.44
    -2 -5 2 195.05 14.04
    -2 -5 1 79.35 8.74
    -2 -5 1 87.66 9.11
    -2 -5 0 13.99 3.48
    -2 -5 0 11.39 3.27
    -2 -5 -1 15.91 4
    -2 -5 -1 14.6 3.36
    2 5 1 12.41 2.06
    -2 -5 -2 393.67 24.12
    -2 -5 -2 448.7 25.74
    -2 -5 -3 622.2 34.44
    -2 -5 -3 711.27 37.11
    -2 -5 -4 84.88 10.28
    -2 -5 -5 96.66 11.84
    -2 -5 -6 6.43 2.62
    -2 -5 -7 47.49 9.07
    2 5 8 2.82 3.28
    -2 -5 -8 0.06 0.38
    2 5 9 0.54 5.16
    2 5 10 14.18 10.72
    -2 -6 10 1.31 1.26
    -2 -6 9 1.54 1.99
    -2 -6 8 7.02 3.1
    -2 -6 8 12.38 4.69
    -2 -6 7 7.19 3.26
    -2 -6 7 6.49 2.7
    -2 -6 6 11.45 3.59
    -2 -6 6 19.4 5.2
    -2 -6 5 8.43 2.73
    -2 -6 5 10.97 3.95
    -2 -6 4 5.78 2.18
    -2 -6 4 -0.78 1.61
    -2 -6 3 10.41 3.02
    -2 -6 3 10.8 3.55
    -2 -6 2 291.75 20.46
    -2 -6 2 298.42 19.38
    -2 -6 2 262.07 11.59
    -2 -6 1 145.86 13.17
    -2 -6 1 140.46 12.72
    -2 -6 0 140.3 13.04
    -2 -6 0 143.94 12.91
    2 6 1 18.55 2.3
    -2 -6 -1 19.82 4.48
    -2 -6 -1 18.87 4.65
    -2 -6 -2 90.48 10.24
    -2 -6 -2 76.24 9.88
    -2 -6 -3 84.43 10.25
    -2 -6 -3 101.39 12.09
    -2 -6 -4 114.47 12.53
    -2 -6 -5 43.34 7.76
    -2 -6 -6 7.22 3.32
    -2 -6 -7 19.25 5.8
    -2 -6 -8 0.17 1.36
    2 6 9 2.63 3.34
    2 6 10 8.54 6.9
    -2 -7 10 4.67 3.3
    -2 -7 9 2.83 2.52
    -2 -7 8 1.02 0.98
    -2 -7 8 1.52 1.45
    -2 -7 7 3.09 2.64
    -2 -7 7 0.69 1.48
    -2 -7 6 6.18 2.67
    -2 -7 6 4.3 2.71
    -2 -7 5 63.32 8.31
    -2 -7 5 72.4 10.36
    -2 -7 4 136.49 14.12
    -2 -7 4 111.93 11.28
    -2 -7 3 145.24 13.13
    -2 -7 3 143.96 14.66
    -2 -7 2 12.14 3.79
    -2 -7 2 7.83 2.31
    -2 -7 1 155.98 14.48
    -2 -7 1 136.52 13.37
    -2 -7 0 32.41 6.04
    -2 -7 0 31.12 6.2
    -2 -7 -1 45.73 7.38
    -2 -7 -1 45.74 7.48
    -2 -7 -2 4.46 2.05
    -2 -7 -2 7.27 2.97
    -2 -7 -3 213.87 18
    -2 -7 -3 242.43 20.45
    -2 -7 -4 1.58 1.39
    -2 -7 -4 4.03 3.48
    -2 -7 -5 1.86 1.49
    -2 -7 -6 8.38 4.29
    -2 -7 -7 5.69 2.36
    -2 -7 -8 5 2.62
    2 7 9 -5.27 7.32
    2 7 10 10.35 8.76
    -2 -8 10 0.88 1.04
    -2 -8 9 -1.69 1.88
    -2 -8 8 -0.72 1.92
    -2 -8 8 2.38 1.6
    -2 -8 7 3.86 2.9
    -2 -8 7 -0.4 1.33
    -2 -8 6 3.74 2
    -2 -8 6 5.35 2.99
    -2 -8 5 3.97 1.98
    -2 -8 5 8.37 3.46
    -2 -8 4 2.28 1.6
    -2 -8 4 1.33 1.69
    -2 -8 3 3.5 2.22
    -2 -8 3 3.18 2.4
    -2 -8 3 6.36 3.49
    -2 -8 2 8.64 3.68
    -2 -8 2 17.11 4.77
    -2 -8 1 9.29 3.31
    -2 -8 1 11.27 4.72
    -2 -8 0 130.4 13.72
    -2 -8 0 133.63 14.32
    -2 -8 -1 3.15 2.05
    -2 -8 -1 6.95 2.98
    -2 -8 -2 4.99 3.03
    -2 -8 -2 7.44 3.48
    -2 -8 -3 30.75 6.67
    -2 -8 -3 35.65 7.89
    -2 -8 -4 127.91 16.09
    -2 -8 -4 101.52 12.65
    -2 -8 -5 2.97 2.18
    -2 -8 -6 3.67 3.46
    -2 -8 -7 -0.69 1.09
    -2 -8 -8 7.15 4.19
    -2 -8 -9 3.34 3.03
    2 8 9 9.76 7.42
    -2 -9 9 2.82 2.14
    -2 -9 8 0.04 2.15
    -2 -9 7 -0.64 0.71
    -2 -9 7 -0.69 1.26
    -2 -9 6 3.9 2.33
    -2 -9 6 6.78 3.24
    -2 -9 5 -0.47 0.52
    -2 -9 5 2.34 1.55
    -2 -9 4 65.49 9.28
    -2 -9 4 78.09 11.59
    -2 -9 3 10.96 3.86
    -2 -9 3 10.9 3.92
    -2 -9 2 70.64 10.24
    -2 -9 2 87.33 11.84
    -2 -9 1 1.08 0.73
    -2 -9 1 3.89 2.95
    -2 -9 0 6.02 3.35
    -2 -9 0 8.37 3.6
    -2 -9 -1 4.65 2.58
    -2 -9 -1 7.36 3.6
    -2 -9 -2 83.71 13.02
    -2 -9 -2 68.77 11.23
    -2 -9 -3 6.69 3.39
    -2 -9 -3 10.96 4.55
    -2 -9 -4 19.53 5.87
    -2 -9 -4 26.91 7.17
    -2 -9 -5 5.27 3.36
    -2 -9 -6 14.28 5.13
    -2 -9 -7 -0.53 0.97
    -2 -9 -8 -0.83 1.53
    -2 -9 -9 2.01 2.9
    2 9 9 6.39 7.86
    -2 -10 9 3.71 3.26
    -2 -10 8 0.8 1.13
    -2 -10 7 3.16 2.07
    -2 -10 7 3.1 2.5
    -2 -10 6 0.17 0.66
    -2 -10 6 1.12 1.88
    -2 -10 5 -0.15 0.5
    -2 -10 5 1.54 2.9
    -2 -10 4 6.17 2.81
    -2 -10 4 5.3 2.87
    -2 -10 3 4.71 2.43
    -2 -10 3 5.33 2.95
    -2 -10 2 2.32 2.34
    -2 -10 2 0.01 0.7
    -2 -10 1 52.95 9.3
    -2 -10 1 57.4 9.7
    -2 -10 0 0.38 1.07
    -2 -10 0 1.54 2.04
    -2 -10 -1 48.76 8.71
    -2 -10 -1 38.64 8.34
    -2 -10 -2 1.42 2.91
    -2 -10 -2 6.24 3.83
    -2 -10 -3 10.68 4
    -2 -10 -3 19.6 6.24
    -2 -10 -4 0.56 1.95
    -2 -10 -4 3.1 3.13
    -2 -10 -5 7.54 3.84
    -2 -10 -5 14.72 5.89
    -2 -10 -6 1.5 1.33
    -2 -10 -7 1.08 1.64
    -2 -10 -8 2.6 2.77
    -2 -11 8 2.28 2.64
    -2 -11 7 0.28 1.53
    -2 -11 6 0.93 0.89
    -2 -11 6 1.7 2.04
    -2 -11 5 4.01 2.85
    -2 -11 5 8.44 3.89
    -2 -11 4 0.08 0.48
    -2 -11 4 0.48 0.54
    -2 -11 3 9.28 4.2
    -2 -11 3 13.38 4.64
    -2 -11 2 3.62 2.8
    -2 -11 2 3.45 2.21
    -2 -11 1 1.09 0.75
    -2 -11 1 1.24 1.13
    -2 -11 0 1.65 2.46
    -2 -11 0 0.52 1.75
    -2 -11 -1 -0.27 0.64
    -2 -11 -1 1.25 1.68
    -2 -11 -2 0.32 1.18
    -2 -11 -2 1.69 1.62
    -2 -11 -3 1.27 0.76
    -2 -11 -3 1.05 2.14
    -2 -11 -4 1.05 1.51
    -2 -11 -4 1.4 3.41
    -2 -11 -5 3.03 2.46
    -2 -11 -5 2.46 2.5
    -2 -11 -6 -0.5 1.29
    -2 -11 -7 -1.51 1.74
    -2 -11 -8 0.17 1.14
    -2 -12 7 -1.04 2.17
    -2 -12 7 1.04 2.01
    -2 -12 6 1.81 1.19
    -2 -12 6 2.08 1.97
    -2 -12 5 1.29 1.28
    -2 -12 5 0.04 1.64
    -2 -12 4 2.46 1.67
    -2 -12 4 1.66 1.31
    -2 -12 3 1.37 2.03
    -2 -12 3 1.16 0.5
    -2 -12 2 11.4 4.75
    -2 -12 2 14.3 5.17
    -2 -12 1 1.74 1.8
    -2 -12 1 5.78 2.9
    -2 -12 0 9.18 4.09
    -2 -12 0 9.37 4.1
    -2 -12 -1 -1.12 1.81
    -2 -12 -1 0.55 0.83
    -2 -12 -2 3.19 2.42
    -2 -12 -2 3.03 3.13
    -2 -12 -3 16.94 6.85
    -2 -12 -3 13.87 4.8
    -2 -12 -4 -0.12 1.73
    -2 -12 -4 0.48 2.43
    -2 -12 -5 1.09 2.37
    -2 -12 -5 1.93 4.17
    -2 -12 -6 0.45 0.8
    -2 -12 -7 1.91 2.84
    -2 -13 6 2.96 2.77
    -2 -13 5 9.25 4.45
    -2 -13 5 7.58 4
    -2 -13 4 2.94 2.41
    -2 -13 4 -1.08 1.98
    -2 -13 3 4.31 3.15
    -2 -13 3 2.49 2.16
    -2 -13 2 6.66 4.32
    -2 -13 2 4.65 3.61
    -2 -13 1 3.97 3.18
    -2 -13 1 -0.14 0.51
    -2 -13 0 3.74 2.96
    -2 -13 0 2.13 3.12
    -2 -13 -1 4.6 3.32
    -2 -13 -1 2.66 1.21
    -2 -13 -2 1.71 2.7
    -2 -13 -2 -1.34 2.03
    -2 -13 -3 -2.17 1.46
    -2 -13 -3 -1.79 2.78
    -2 -13 -4 3.23 2.93
    -2 -13 -4 -1.34 3.78
    -2 -13 -5 4.68 3.37
    -2 -13 -5 2.48 3.54
    -2 -13 -6 0.71 1.52
    -2 -14 5 0.74 2.86
    -2 -14 4 1.98 2.23
    -2 -14 3 -0.1 1.02
    -2 -14 3 1.06 1.47
    -2 -14 2 8.42 4.22
    -2 -14 2 5.81 3.57
    -2 -14 1 -2.01 1.33
    -2 -14 1 -1.16 2.34
    -2 -14 0 2.76 2.69
    -2 -14 0 -0.32 1.94
    -2 -14 -1 3.68 3.26
    -2 -14 -1 6.29 4.91
    -2 -14 -2 -1.41 2.8
    -2 -14 -2 1.26 2.24
    -2 -14 -3 0.16 1.17
    -2 -14 -3 -0.84 2.98
    -2 -14 -4 -1.19 1.6
    -2 -14 -4 -0.63 3.14
    -2 -14 -5 0.91 2.16
    -2 -15 4 -1.36 1.74
    -2 -15 3 0.28 2.1
    -2 -15 2 0.75 1.19
    -2 -15 1 -0.85 0.47
    -2 -15 0 -0.92 2.7
    -2 -15 -1 -8.48 4.43
    -2 -15 -1 -5.29 3.61
    -2 -15 -2 10.12 4.73
    -2 -15 -2 0.35 1.4
    -2 -15 -3 0.11 1.95
    3 -14 -4 3.1 3.15
    3 -14 -3 3.25 2.15
    3 -14 -2 5.76 3.9
    3 -14 -1 0.02 1.15
    3 -14 0 2.8 1.72
    3 -14 1 -0.01 1.75
    3 -14 2 -2.95 3.8
    3 -14 3 -0.68 1.41
    3 -13 -5 6.62 4.13
    3 -13 -4 7.21 4.45
    3 -13 -3 1.83 0.71
    3 -13 -2 2.34 2.54
    3 -13 -1 4.96 4.17
    3 -13 0 2.6 1.93
    3 -13 1 4.15 3.71
    3 -13 2 3.41 3.15
    3 -13 3 0.91 1.38
    3 -13 4 3.23 3.58
    3 -13 5 0.77 0.4
    3 -12 -7 0.79 2.3
    3 -12 -6 2.97 2.52
    3 -12 -5 2.69 2.25
    3 -12 -4 4.31 3.23
    3 -12 -3 0.05 0.64
    3 -12 -2 5.22 3.58
    3 -12 -1 0.07 1.06
    3 -12 0 0.8 1.68
    3 -12 1 0.28 1.37
    3 -12 2 6.63 4.05
    3 -12 3 4.17 3.83
    3 -12 4 2.58 2.75
    3 -12 5 0.4 0.66
    3 -12 6 -1.29 2.64
    -3 11 8 2.35 3.07
    3 -11 -7 2.01 2.52
    -3 11 7 -2.58 3.32
    -3 11 6 1.21 2.12
    3 -11 -6 4.66 3.49
    -3 11 5 2.85 1.73
    3 -11 -5 4.18 2.88
    -3 11 4 12.29 5.12
    3 -11 -4 4.9 2.75
    -3 11 3 1.61 1.16
    3 -11 -3 3.68 2.45
    -3 11 2 3.04 1.7
    3 -11 -2 2.59 2.17
    -3 11 1 10.77 3.59
    3 -11 -1 12.18 5.05
    -3 11 0 3.3 1.62
    3 -11 0 5.39 3.9
    3 -11 1 17.58 5.98
    3 -11 2 -1.07 2.22
    3 -11 3 4.29 2.81
    3 -11 4 16.85 5.8
    3 -11 5 4.46 3.57
    3 -11 6 -0.12 1.85
    3 -11 7 5.38 4.46
    -3 10 9 -16.08 6.39
    -3 10 8 2.84 3.85
    3 -10 -7 2.66 2.27
    -3 10 7 2.54 2.99
    -3 10 6 2.05 1.33
    3 -10 -6 4.04 3.58
    3 -10 -5 2.51 2.86
    -3 10 5 0.15 1.74
    3 -10 -4 2.53 2.29
    -3 10 4 1.87 1.92
    -3 10 3 5.51 2.9
    3 -10 -3 6.39 3.12
    -3 10 2 6.68 3.13
    3 -10 -2 3.2 1.85
    3 -10 -1 11.1 4.43
    -3 10 1 14.28 4.7
    3 -10 0 8.85 3.99
    -3 10 0 13.69 4.9
    -3 10 -1 4.72 2.15
    3 -10 1 2.65 2.31
    3 -10 2 34.88 7.86
    -3 10 -2 28.79 6.93
    3 -10 3 7.23 3.93
    -3 10 -3 5.41 3
    3 -10 4 9.34 4.1
    3 -10 5 2.6 2.46
    3 -10 6 -0.59 2.57
    3 -10 7 3.16 2.26
    3 -10 8 4.06 3.53
    -3 9 10 3.23 5.42
    -3 9 9 -2.34 5.58
    -3 9 8 2.81 4.63
    -3 9 7 3.17 4.09
    3 -9 -7 0.71 0.94
    -3 9 7 -0.06 2.54
    -3 9 6 -1.41 3.61
    -3 9 6 1.28 2.08
    3 -9 -6 -1.48 3.06
    -3 9 5 4.26 2.46
    3 -9 -5 4.85 2.97
    -3 9 5 3.83 3.69
    -3 9 4 24.14 8.44
    -3 9 4 16.83 5.66
    3 -9 -4 9.2 3.2
    3 -9 -3 8.83 3.53
    -3 9 3 8.78 3.47
    -3 9 2 9.19 3.62
    3 -9 -2 6.41 2.78
    3 -9 -1 10.92 4.88
    -3 9 1 14.22 4.7
    -3 9 0 154.56 15.85
    3 -9 0 123.83 15.06
    3 -9 1 12.2 4.27
    -3 9 -1 9.91 3.87
    3 -9 2 6.99 3.97
    -3 9 -2 13.02 4.5
    3 -9 3 18.27 6.11
    -3 9 -3 24.39 6.03
    -3 9 -4 2.51 2.45
    3 -9 4 0.63 1.65
    -3 9 -5 11.92 4.63
    3 -9 5 20.87 6.5
    3 -9 6 8.65 4.6
    -3 9 -6 3.03 2.07
    3 -9 7 -0.27 2.86
    3 -9 8 0.58 2.71
    3 -9 9 1.21 0.65
    -3 8 10 3.97 3.68
    -3 8 9 6.88 6.67
    -3 8 8 24.37 9.11
    -3 8 7 2.71 1.24
    -3 8 6 13.26 6.3
    3 -8 -6 3.13 2.57
    -3 8 5 19.13 6.7
    -3 8 5 14.12 5.6
    3 -8 -5 8.58 3.98
    -3 8 4 95.27 14.35
    3 -8 -4 49.93 8.96
    -3 8 4 70.68 11.68
    -3 8 3 73.16 11.31
    3 -8 -3 53.28 8.99
    3 -8 -2 46.86 5.9
    -3 8 2 67.31 9.71
    3 -8 -2 45.83 8.36
    3 -8 -1 49.35 8.89
    -3 8 1 56.86 8.63
    3 -8 -1 39.63 4.68
    3 -8 0 24.15 6.39
    -3 8 0 26.35 6
    3 -8 1 20.55 5.44
    -3 8 -1 9.91 3.76
    3 -8 2 9.31 3.33
    -3 8 -2 11.91 4.48
    3 -8 3 130.3 11.91
    -3 8 -3 111.18 13.11
    3 -8 3 116.79 14.66
    3 -8 4 76.74 12.34
    -3 8 -4 62.41 9.86
    3 -8 5 26.21 7.22
    -3 8 -5 18.43 5.14
    3 -8 6 -0.65 1.52
    -3 8 -6 -0.19 1.05
    -3 8 -7 1.91 2.14
    3 -8 7 1.65 2.19
    -3 8 -8 -1.76 1.95
    3 -8 8 6.97 4.39
    3 -8 9 1.93 1.65
    -3 7 11 -6.33 4.21
    -3 7 10 -2.21 2.76
    -3 7 9 -6.19 2.87
    -3 7 8 17.29 7.63
    -3 7 7 4.49 4.38
    -3 7 6 8.63 4.08
    3 -7 -6 13.5 4.56
    -3 7 5 45.49 9.57
    3 -7 -5 23.38 5.89
    -3 7 4 39.35 8.13
    -3 7 4 25.62 6.45
    3 -7 -4 19.72 5.04
    -3 7 3 24.79 5.57
    -3 7 3 21.44 5.82
    3 -7 -3 13.42 4.5
    -3 7 2 11.72 3.6
    3 -7 -2 9.25 3.21
    3 -7 -1 74.46 6.13
    -3 7 1 145.82 13.5
    3 -7 -1 136.02 13.73
    3 -7 0 0.38 1.43
    3 -7 0 0.54 0.4
    -3 7 0 1.99 2.17
    3 -7 1 31.87 2.87
    3 -7 1 58.29 9.26
    -3 7 -1 57.92 8.65
    3 -7 2 40.92 4.37
    3 -7 2 75.06 11.06
    -3 7 -2 66.64 9.15
    3 -7 3 104.35 10.05
    -3 7 -3 149.99 14.29
    3 -7 3 184.73 17.74
    3 -7 4 56.72 9.82
    3 -7 4 38.88 5.89
    -3 7 -4 44.23 7.94
    3 -7 5 13.37 3.79
    3 -7 5 13.21 4.98
    -3 7 -5 13.28 3.97
    3 -7 6 57.78 8.63
    -3 7 -6 54.06 8.96
    -3 7 -7 2.64 2.4
    3 -7 7 4.9 2.08
    -3 7 -8 1.42 1.28
    3 -7 8 1.29 1.94
    -3 7 -9 -1.62 1.49
    -3 6 11 1.65 0.55
    -3 6 10 1.47 1.66
    -3 6 9 14.1 7.41
    -3 6 8 6.52 4.81
    -3 6 7 12.91 6.21
    -3 6 6 24.75 7.21
    3 -6 -6 25.01 6.05
    -3 6 5 4.21 2.01
    3 -6 -5 3.25 1.88
    -3 6 4 78.89 11.82
    -3 6 4 87.6 10.85
    3 -6 -4 58.74 8.5
    -3 6 3 1.23 0.88
    3 -6 -3 0.62 1.13
    -3 6 3 0.12 0.85
    3 -6 -2 13.69 3.69
    -3 6 2 15.14 3.37
    -3 6 2 17.43 4.8
    3 -6 -1 16.64 4.39
    -3 6 1 15.57 2.4
    -3 6 1 15.29 2.64
    -3 6 1 17.16 4.24
    -3 6 0 36.37 4.21
    3 -6 0 24.05 5.52
    -3 6 0 33.98 6.17
    3 -6 1 58.2 8.73
    -3 6 -1 56.9 8.24
    -3 6 -1 47.08 4.59
    3 -6 2 57.11 4.58
    -3 6 -2 94.68 10.71
    3 -6 2 95.74 7.48
    3 -6 2 53.51 4.73
    3 -6 2 105 12.33
    3 -6 3 41.86 7.76
    3 -6 3 34.17 4.84
    -3 6 -3 36.06 6.61
    3 -6 4 79.07 8.47
    -3 6 -4 92.02 11.25
    -3 6 -5 37.24 7.03
    3 -6 5 34.85 5.86
    3 -6 6 6.87 3.42
    -3 6 -6 6.53 2.91
    -3 6 -7 23.17 6.28
    3 -6 7 21.23 5.45
    -3 6 -8 -2.15 2.21
    3 -6 8 0.48 1
    3 -6 9 1.01 1.3
    -3 6 -9 4.36 3.41
    3 -6 10 -1.45 2.73
    -3 6 -10 3.77 3.01
    -3 5 11 9.22 7.4
    -3 5 10 -3.3 3.42
    -3 5 9 1.82 1.18
    -3 5 8 2.6 2.92
    -3 5 7 7.16 4.72
    -3 5 6 84.62 12.2
    -3 5 5 38.12 7.11
    3 -5 -5 19.3 4.78
    -3 5 4 3.14 1.99
    3 -5 -4 2.44 1.25
    -3 5 3 192.88 16.86
    3 -5 -3 154.41 13.4
    -3 5 3 174.39 12.76
    -3 5 2 145.75 10.03
    -3 5 2 186.9 15.81
    3 -5 -2 162.91 13.69
    -3 5 1 175.72 9.52
    -3 5 1 188.63 9.45
    -3 5 1 209.09 15.94
    3 -5 -1 197.47 15.3
    3 -5 0 39.3 6.51
    -3 5 0 41.81 6.62
    -3 5 -1 116.75 11.37
    -3 5 -1 83.57 4.79
    3 -5 1 116.2 12.18
    3 -5 2 25.01 2.87
    3 -5 2 33.83 6.45
    3 -5 2 27.72 3.47
    -3 5 -2 35.13 6.18
    -3 5 -3 125.5 12.4
    3 -5 3 121.57 9.29
    -3 5 -4 27.89 5.94
    3 -5 4 19.36 3.9
    -3 5 -5 136.65 13.89
    3 -5 5 149.17 13.5
    -3 5 -6 8.75 3.64
    3 -5 6 13 4.21
    -3 5 -7 0.83 0.86
    3 -5 7 0.59 1.54
    -3 5 -8 10.01 4.73
    3 -5 8 13.76 4.85
    -3 5 -9 -1.79 2.51
    3 -5 9 -0.91 1.29
    3 -5 10 1.57 1.42
    -3 5 -10 0.38 0.48
    3 -5 11 -0.85 1.33
    -3 4 11 1.78 3.75
    -3 4 10 -1.49 2.66
    -3 4 9 5.73 4.89
    -3 4 8 11.24 4.93
    -3 4 7 39.55 8.27
    -3 4 6 29.43 6.75
    -3 4 5 207.31 16.76
    3 -4 -5 207.68 15.98
    -3 4 4 46.56 6.54
    3 -4 -4 53.17 6.88
    -3 4 3 78.16 7.53
    -3 4 3 115.45 12.27
    3 -4 -3 85.24 8.76
    -3 4 2 19.01 2.8
    -3 4 2 22.7 4.97
    3 -4 -2 24.07 4.47
    3 -4 -1 47.24 6.34
    -3 4 1 48.62 7
    -3 4 1 31.21 3.04
    -3 4 1 38.89 2.99
    -3 4 0 286.63 18.83
    3 -4 0 307.28 19.65
    3 -4 1 56.91 7.81
    -3 4 -1 57.67 7.61
    3 -4 2 34.28 3.71
    3 -4 2 36.41 3.81
    -3 4 -2 39.19 6.33
    3 -4 3 42.91 5.21
    -3 4 -3 36.31 6.29
    3 -4 4 172.11 13.17
    -3 4 -4 165.33 15.08
    -3 4 -5 25.16 5.78
    3 -4 5 26.13 5.16
    -3 4 -6 15.13 4.57
    3 -4 6 14.33 4.21
    -3 4 -7 13.49 4.4
    3 -4 7 23.83 5.83
    3 -4 8 4.2 2.55
    -3 4 -8 4.76 3.17
    -3 4 -9 4.54 2.68
    3 -4 9 4.55 3.57
    3 -4 10 1.02 2.08
    -3 4 -10 2.73 1.86
    3 -4 11 2.35 2.55
    -3 3 11 2.24 3.86
    -3 3 10 -3.09 4.73
    -3 3 9 3.96 2.72
    -3 3 8 11.23 5.1
    -3 3 7 12.46 4.88
    -3 3 6 32.29 6.44
    -3 3 5 56.36 7.61
    3 -3 -4 36.15 5.26
    -3 3 4 29.57 4.95
    -3 3 3 64.48 6.42
    3 -3 -3 80.32 7.48
    -3 3 2 300.79 15.7
    -3 3 2 411.85 23.01
    3 -3 -2 376.77 19.24
    3 -3 -1 45.65 5.64
    -3 3 1 66.68 4.34
    -3 3 1 27.44 3.08
    -3 3 1 54.21 7.23
    -3 3 0 50.86 6.74
    3 -3 0 60.66 7.4
    -3 3 -1 378.42 22.07
    3 -3 2 38.53 4.29
    3 -3 2 44.48 4.36
    -3 3 -2 27.13 5.04
    -3 3 -3 216.64 16.39
    3 -3 3 235.23 14.51
    -3 3 -4 47.44 7.59
    3 -3 4 48.42 6.51
    -3 3 -5 23.99 5.51
    3 -3 5 25.48 5.52
    -3 3 -6 62.59 9.56
    3 -3 6 64.03 9.24
    -3 3 -7 14.27 4.63
    3 -3 7 10.04 4.08
    -3 3 -8 16.27 5.53
    3 -3 8 11.78 4.28
    -3 3 -9 17.34 6.01
    3 -3 9 18.9 5.5
    -3 3 -10 -0.2 2.13
    3 -3 10 3.38 2.89
    3 -3 11 -0.23 0.97
    -3 2 11 2.5 3.29
    -3 2 10 2.51 1.34
    -3 2 9 3.87 2.51
    -3 2 8 5.79 3.74
    -3 2 7 23.4 5.89
    -3 2 6 80.6 10.12
    -3 2 5 50.55 7.13
    -3 2 4 117.52 10.06
    -3 2 3 295.47 16.5
    3 -2 -3 308.56 15.78
    -3 2 2 116.89 8.36
    -3 2 2 108.1 10.61
    3 -2 -2 114.93 8.26
    3 -2 -1 242.71 13.43
    3 -2 -1 160.8 9.98
    -3 2 1 291.41 12.12
    -3 2 1 261.29 16.03
    -3 2 0 65.39 4.28
    -3 2 0 61.95 7.04
    3 -2 0 62.11 6.58
    -3 2 -1 292.14 11.45
    -3 2 -1 303.12 17.06
    -3 2 -2 231.96 16
    3 -2 2 235.66 12.76
    -3 2 -2 239.79 12.81
    -3 2 -3 158.59 13.33
    3 -2 3 173.54 12.04
    3 -2 4 50.6 6.68
    -3 2 -4 38.29 6.38
    -3 2 -4 44.41 7.34
    3 -2 5 26.81 5.26
    -3 2 -5 30.94 5.94
    -3 2 -6 100.58 12.25
    3 -2 6 102.69 11.84
    -3 2 -7 26.99 6.81
    3 -2 7 23.59 5.91
    -3 2 -8 15.32 5.57
    3 -2 8 15.33 5.09
    -3 2 -9 8.26 4.42
    3 -2 9 8.96 4.3
    3 -2 10 1.52 2.31
    3 -2 11 1.47 1.79
    -3 1 11 -3.3 4.03
    -3 1 10 2.77 1.77
    -3 1 9 12.65 5.45
    -3 1 8 38.65 8.12
    -3 1 7 153.81 15.47
    -3 1 6 8.48 3.09
    -3 1 5 91.79 9.61
    -3 1 4 126.4 10.6
    -3 1 3 236.03 14.66
    3 -1 -3 235.2 11.85
    -3 1 2 1678.45 57.59
    3 -1 -2 1309.6 48.1
    -3 1 2 1085.44 49.73
    -3 1 2 1494.01 52.61
    -3 1 1 434.3 22.64
    -3 1 1 435.16 19.38
    3 -1 -1 393.56 19.08
    3 -1 -1 421.59 18.86
    -3 1 0 3.98 1.31
    3 -1 0 3.77 1.04
    -3 1 0 2.77 0.73
    -3 1 -1 108.45 9.46
    -3 1 -1 105.13 7.41
    -3 1 -2 705.92 30.67
    -3 1 -2 748.65 34.23
    -3 1 -3 53.94 6.31
    -3 1 -3 55.74 7.26
    -3 1 -4 160.96 12.96
    3 -1 4 152.15 12.98
    -3 1 -4 182.18 15.09
    3 -1 5 139.59 13.29
    -3 1 -5 120.59 13.11
    3 -1 6 91.97 11.51
    -3 1 -6 81.75 11.07
    3 -1 7 41.04 8.3
    -3 1 -7 38.06 8.06
    3 -1 8 14.64 5.26
    -3 1 -8 11.93 4.86
    -3 1 -9 8.59 4.14
    3 -1 9 8.03 3.6
    3 -1 10 0.58 1.91
    3 -1 11 2.89 3.28
    -3 0 11 0.38 1.31
    -3 0 10 9.18 5.3
    -3 0 9 3.14 0.82
    -3 0 8 14.56 4.42
    -3 0 7 25.05 5.75
    -3 0 6 53.58 7.87
    -3 0 5 38.49 6.27
    -3 0 4 0.76 0.77
    -3 0 3 235.99 14.18
    -3 0 3 155.62 9.04
    -3 0 2 650.05 30.9
    -3 0 2 629.18 29.46
    3 0 -1 0.12 0.38
    -3 0 1 4.79 2.19
    -3 0 1 5.84 2.19
    -3 0 0 2048.98 75.12
    -3 0 0 2049.31 76.83
    -3 0 -1 609.33 29.1
    -3 0 -1 644.95 27.97
    -3 0 -2 22.81 3.78
    -3 0 -2 26.21 4.56
    -3 0 -3 142.14 11.52
    -3 0 -3 164.11 13.54
    -3 0 -3 162.27 13.34
    -3 0 -4 19.68 4.18
    -3 0 -4 16.02 4.08
    -3 0 -5 44.83 7.28
    3 0 5 51.97 8.17
    -3 0 -5 56.78 8.5
    3 0 6 113.54 13.79
    -3 0 -6 124.56 14.19
    3 0 7 13.18 5.2
    -3 0 -7 9.69 4
    3 0 8 9.98 4.32
    -3 0 -8 23.36 6.77
    3 0 9 5.35 3.98
    -3 0 -9 6.05 3.73
    3 0 10 -4.04 4.18
    3 0 11 2.56 3.02
    -3 -1 11 0.08 2.14
    -3 -1 10 -2.21 2.64
    -3 -1 9 10.14 5.05
    -3 -1 8 32.29 7.09
    -3 -1 7 146.71 14.88
    -3 -1 6 5.54 2.27
    -3 -1 5 91.79 9.94
    -3 -1 4 124.32 11.1
    -3 -1 3 259.07 15.9
    -3 -1 3 188.11 8.44
    -3 -1 2 1579.99 61.33
    -3 -1 2 1503.62 61.3
    -3 -1 1 403.14 20.97
    -3 -1 1 401.24 20.35
    -3 -1 0 5.14 1.5
    -3 -1 0 3.79 1.67
    -3 -1 -1 117.46 9.58
    -3 -1 -1 117.31 9.23
    -3 -1 -2 723.15 33.47
    -3 -1 -2 722.62 33.17
    -3 -1 -3 45.27 6.41
    -3 -1 -3 50.21 7.02
    -3 -1 -3 52.2 7.35
    -3 -1 -4 165.33 14
    -3 -1 -4 184.89 15.41
    -3 -1 -5 120.93 12.53
    -3 -1 -5 136.72 13.9
    3 1 6 96.84 13.24
    -3 -1 -6 82.64 10.9
    -3 -1 -6 91.95 12.09
    3 1 7 49.59 10.31
    -3 -1 -7 46.81 9.51
    3 1 8 17.78 6.96
    -3 -1 -8 9.74 4.49
    3 1 9 13.24 5.93
    3 1 10 2.09 2.28
    3 1 11 -3.49 3.44
    -3 -2 11 2.41 2.37
    -3 -2 10 3.18 3.26
    -3 -2 9 3.32 3.16
    -3 -2 8 4.93 2.67
    -3 -2 7 15.09 4.9
    -3 -2 6 73.6 9.5
    -3 -2 5 41.32 6.73
    -3 -2 4 153.58 13.18
    -3 -2 3 330.95 20.95
    -3 -2 3 366.02 15.35
    -3 -2 2 116.69 10.7
    -3 -2 2 113.13 9.23
    -3 -2 1 254.75 15.91
    -3 -2 1 234.61 13.06
    3 2 -1 204.79 10
    -3 -2 0 64.46 7.14
    -3 -2 0 54.52 5.44
    -3 -2 -1 301.67 16.56
    -3 -2 -1 314.25 18.59
    -3 -2 -2 250.11 16.6
    -3 -2 -2 239.92 15.5
    -3 -2 -2 241.95 15.85
    -3 -2 -3 176.54 14.24
    -3 -2 -3 178.3 14.17
    -3 -2 -4 47.59 7.27
    -3 -2 -4 32.36 6.06
    -3 -2 -5 30.43 6.47
    -3 -2 -5 31.16 6.12
    -3 -2 -6 98.25 12.52
    -3 -2 -6 126.17 14.6
    -3 -2 -7 28.9 6.48
    3 2 7 33.17 8.68
    -3 -2 -7 28 7.36
    3 2 8 25.11 8.58
    3 2 9 10.37 6.35
    3 2 10 -4.76 3.91
    3 2 11 6.13 4.77
    -3 -3 11 3.29 3.16
    -3 -3 10 -0.36 2.35
    -3 -3 9 5.16 3.39
    -3 -3 8 10.11 3.89
    -3 -3 7 8.98 3.78
    -3 -3 6 22.02 5.12
    -3 -3 5 57.06 8.2
    -3 -3 4 30.71 3.78
    -3 -3 4 41.67 6.67
    -3 -3 3 88.8 9.87
    -3 -3 3 86.24 6.58
    -3 -3 2 386.68 22.89
    -3 -3 2 362.31 18.6
    -3 -3 2 365.2 16.61
    -3 -3 1 46.52 4.66
    -3 -3 1 47.89 6.71
    -3 -3 1 42.26 5.99
    -3 -3 1 43.03 4.17
    -3 -3 0 50.13 4.9
    -3 -3 0 45.71 4.95
    -3 -3 0 48.54 6.4
    -3 -3 -1 385.35 19.09
    -3 -3 -1 379.22 19.64
    -3 -3 -1 370.99 22.06
    -3 -3 -2 46.26 5.92
    -3 -3 -2 32.91 5.78
    -3 -3 -2 40.08 5.73
    -3 -3 -3 202.54 16.35
    -3 -3 -3 227.47 16.21
    -3 -3 -4 56.51 8.2
    -3 -3 -4 47.09 7.51
    -3 -3 -5 26.66 5.99
    -3 -3 -5 29.9 6.3
    -3 -3 -6 68.13 10.95
    -3 -3 -6 60.93 9.64
    -3 -3 -7 12.99 4.28
    3 3 8 19.35 8.39
    3 3 9 24.29 9.25
    3 3 10 8.45 6.28
    3 3 11 0.88 4.37
    -3 -4 11 0.21 0.99
    -3 -4 10 0.34 1.17
    -3 -4 9 1.89 0.55
    -3 -4 8 5.24 3.06
    -3 -4 7 32.19 7.23
    -3 -4 6 33.24 6.75
    -3 -4 5 179.86 15.59
    -3 -4 5 134.24 10.14
    -3 -4 4 48.22 7.59
    -3 -4 4 42.38 5.13
    -3 -4 3 84.71 7.51
    -3 -4 3 89.38 10.29
    -3 -4 2 23.74 3.46
    -3 -4 2 19.67 4.57
    -3 -4 2 21.36 3.57
    -3 -4 1 35.39 3.66
    -3 -4 1 42.62 6.27
    -3 -4 1 42.18 4.92
    -3 -4 0 255.73 13.1
    -3 -4 0 269.6 13.72
    -3 -4 0 258.66 17.97
    -3 -4 0 263.09 15.58
    -3 -4 -1 50.41 5.45
    -3 -4 -1 54.5 5.8
    -3 -4 -1 58.67 7.85
    -3 -4 -1 53.19 6.75
    -3 -4 -2 36.52 6.43
    -3 -4 -2 37.86 5.34
    -3 -4 -3 41.34 7.13
    -3 -4 -3 45.51 6.64
    -3 -4 -4 164.34 15.48
    -3 -4 -4 192.93 16.33
    -3 -4 -5 35.21 7.08
    -3 -4 -5 25.33 6.02
    -3 -4 -6 13.32 4.13
    -3 -4 -7 15.1 4.91
    -3 -4 -8 10.54 4.91
    3 4 8 10.44 6.26
    3 4 9 11.07 6.53
    3 4 10 15.99 9.62
    -3 -5 11 -1.16 2.32
    -3 -5 10 0.33 1.47
    -3 -5 9 0.83 1.33
    -3 -5 8 -0.82 1.01
    -3 -5 7 7.48 3.42
    -3 -5 7 2.14 1.38
    -3 -5 6 55.91 8.85
    -3 -5 6 47.42 6.26
    -3 -5 5 17.41 3.68
    -3 -5 5 19.01 4.87
    -3 -5 4 1.35 1.31
    -3 -5 4 2.83 2.4
    -3 -5 3 165.63 14.82
    -3 -5 3 115.15 6.07
    -3 -5 3 165.15 11.8
    -3 -5 2 143.62 9
    -3 -5 2 166.31 12.38
    -3 -5 2 161.26 14.78
    -3 -5 1 207.3 15.92
    -3 -5 1 178.53 9.06
    -3 -5 1 191.08 8.63
    -3 -5 1 219.07 14.18
    3 5 0 30.33 3.24
    -3 -5 0 35.69 3.84
    -3 -5 0 41.11 6.56
    -3 -5 0 36.68 5.42
    -3 -5 0 40.5 3.66
    -3 -5 -1 101.99 8.44
    -3 -5 -1 122.74 11.3
    -3 -5 -1 95.56 10.79
    -3 -5 -2 34.76 6.39
    -3 -5 -2 33.17 5.16
    -3 -5 -3 122 13.04
    -3 -5 -3 128.24 12.42
    -3 -5 -4 31.53 6.48
    -3 -5 -4 25.39 5.7
    -3 -5 -5 154.71 15.64
    -3 -5 -6 12.91 4.63
    -3 -5 -7 0.17 2.64
    -3 -5 -8 16.29 5.84
    3 5 9 2.58 4.21
    3 5 10 2.2 5.82
    -3 -6 10 1.67 2.98
    -3 -6 9 4.84 3.14
    -3 -6 8 1.13 1.36
    -3 -6 7 8.68 3.66
    -3 -6 7 5.95 2.32
    -3 -6 6 14.46 3.54
    -3 -6 6 24.81 6.33
    -3 -6 5 2.48 1.4
    -3 -6 5 6.92 3.09
    -3 -6 4 71.15 10.05
    -3 -6 4 56.26 7.03
    -3 -6 3 -0.45 0.55
    -3 -6 3 1.31 2.5
    -3 -6 2 12.78 4.45
    -3 -6 2 18.32 4.68
    -3 -6 2 19.33 4.24
    -3 -6 2 7.2 1.27
    -3 -6 1 20.59 5.06
    -3 -6 1 20.85 4.55
    -3 -6 0 24.15 5.3
    -3 -6 0 25.94 5.03
    -3 -6 -1 42.74 7.16
    3 6 1 38.04 4.44
    -3 -6 -1 54.41 7.87
    -3 -6 -2 76.57 10.16
    -3 -6 -2 107.2 12.13
    -3 -6 -3 31.35 6.59
    -3 -6 -4 83.92 11.25
    -3 -6 -5 40.14 7.67
    -3 -6 -6 7.77 3.66
    -3 -6 -7 18.18 5.68
    -3 -6 -8 -3.77 2.68
    3 6 9 -2.4 6.69
    -3 -6 -9 0.1 1.4
    3 6 10 10.51 7.03
    -3 -7 10 0.07 0.74
    -3 -7 9 4.01 3.24
    -3 -7 8 16.22 5.71
    -3 -7 7 3.52 1.65
    -3 -7 6 2.07 0.67
    -3 -7 6 2.41 1.09
    -3 -7 5 20.75 4.37
    -3 -7 5 28.91 6.55
    -3 -7 4 16.1 3.76
    -3 -7 4 18.33 5.46
    -3 -7 3 14.46 4.5
    -3 -7 3 9.86 1.86
    -3 -7 3 18.41 4.36
    -3 -7 2 11.46 3.92
    -3 -7 2 12.08 3.78
    -3 -7 1 128.86 13.82
    -3 -7 1 145.31 13.64
    -3 -7 0 0.32 0.89
    -3 -7 0 1.94 0.65
    -3 -7 -1 49.13 8.24
    -3 -7 -1 54.64 8.48
    -3 -7 -2 58.31 9.22
    -3 -7 -2 69.05 10.02
    -3 -7 -3 157.13 16.11
    -3 -7 -3 179.77 18.02
    -3 -7 -4 59.48 9.59
    -3 -7 -5 9.61 3.86
    -3 -7 -6 64.72 10.78
    -3 -7 -7 1.99 0.45
    -3 -7 -8 2.3 1.99
    3 7 9 7.76 4.83
    -3 -7 -9 1.16 1.38
    -3 -8 9 1.26 1.71
    -3 -8 8 19.56 6.27
    -3 -8 7 1.87 2.34
    -3 -8 6 0.2 0.61
    -3 -8 6 2.35 2.11
    -3 -8 5 6.12 2.44
    -3 -8 5 6.53 3.25
    -3 -8 4 42.34 6.96
    -3 -8 4 52.99 9.76
    -3 -8 3 48.74 8.34
    -3 -8 3 53.77 8.36
    -3 -8 2 48.66 8.32
    -3 -8 2 52.66 8.32
    -3 -8 1 55.21 8.98
    -3 -8 1 58.23 9.08
    -3 -8 0 26.5 6.21
    -3 -8 0 19.06 4.97
    -3 -8 -1 8.66 3.31
    -3 -8 -1 17.29 4.78
    -3 -8 -2 10.54 4.28
    -3 -8 -2 13.33 5.05
    -3 -8 -3 107.98 13.36
    -3 -8 -3 133.32 16.01
    -3 -8 -4 48.02 9.17
    -3 -8 -5 25.51 6.38
    -3 -8 -6 1.05 1.65
    -3 -8 -7 0.57 1.26
    -3 -8 -8 2.02 2.67
    -3 -8 -9 1.49 2.14
    -3 -9 9 -2.99 3.2
    -3 -9 8 7.54 4.48
    -3 -9 7 0.43 1.3
    -3 -9 6 1.02 1.41
    -3 -9 6 0.61 1.56
    -3 -9 5 3.42 2.24
    -3 -9 5 2.39 2.21
    -3 -9 4 13.88 4.09
    -3 -9 4 14.25 4.96
    -3 -9 4 6.92 3.13
    -3 -9 3 7.61 3.38
    -3 -9 3 13.73 4.55
    -3 -9 2 9.62 4.11
    -3 -9 2 12.98 4.28
    -3 -9 1 11.96 4.3
    -3 -9 1 8.83 3.66
    -3 -9 0 117.47 14.18
    -3 -9 0 117.16 14.04
    -3 -9 -1 5 2.81
    -3 -9 -1 11.4 4.5
    -3 -9 -2 6.32 2.62
    -3 -9 -2 10.81 4.64
    -3 -9 -3 27.02 6.61
    -3 -9 -3 29.84 7.76
    -3 -9 -4 8.72 3.84
    -3 -9 -5 14.74 5.13
    -3 -9 -6 7.31 3.85
    -3 -9 -7 2.07 2.23
    -3 -9 -8 0.83 1.2
    -3 -10 8 9.93 5.57
    -3 -10 7 8.52 4.9
    -3 -10 6 1.94 0.89
    -3 -10 5 3.55 2
    -3 -10 5 2.73 2.56
    -3 -10 5 10.19 4.38
    -3 -10 4 2.28 2.37
    -3 -10 4 2.46 1.81
    -3 -10 3 5.85 2.75
    -3 -10 3 6.51 3.45
    -3 -10 2 5.12 2.94
    -3 -10 2 6.18 3.04
    -3 -10 1 7.96 4.03
    -3 -10 1 15.6 5.02
    -3 -10 0 12.51 4.61
    -3 -10 0 15.9 5.25
    -3 -10 -1 3.61 2.1
    -3 -10 -1 2.89 1.44
    -3 -10 -2 31.24 7.24
    -3 -10 -2 28.97 7.7
    -3 -10 -3 4.75 3.36
    -3 -10 -3 7.88 4.12
    -3 -10 -4 4.17 2.92
    -3 -10 -4 10.02 5.3
    -3 -10 -5 3.56 3.08
    -3 -10 -6 -1.25 0.84
    -3 -10 -7 0.34 1.78
    -3 -10 -8 2.7 2.93
    -3 -11 8 2.82 2.74
    -3 -11 7 41.58 9.81
    -3 -11 6 2.24 0.39
    -3 -11 6 0.84 0.72
    -3 -11 5 0.59 0.9
    -3 -11 5 -0.03 0.42
    -3 -11 4 4.34 3.51
    -3 -11 4 3.14 2.46
    -3 -11 3 1.76 2.45
    -3 -11 3 1.48 2.01
    -3 -11 2 5.54 3.08
    -3 -11 2 1.32 1.29
    -3 -11 1 12.34 4.56
    -3 -11 1 9.82 4.23
    -3 -11 0 0.6 1.03
    -3 -11 0 3.39 1.95
    -3 -11 -1 23.59 6.75
    -3 -11 -1 23.18 6.86
    -3 -11 -2 1.49 1.93
    -3 -11 -2 0.32 1.5
    -3 -11 -3 4.25 3.2
    -3 -11 -3 8.58 4.7
    -3 -11 -4 13.97 5.71
    -3 -11 -4 57.7 17.61
    -3 -11 -5 8.94 4.48
    -3 -11 -6 0.92 2.12
    -3 -11 -7 1.83 2.17
    -3 -12 7 2.94 3.02
    -3 -12 7 -1.43 1.7
    -3 -12 6 1.56 1.55
    -3 -12 5 4.7 3.02
    -3 -12 4 2.74 1.93
    -3 -12 4 1.64 1.33
    -3 -12 3 -0.13 1.4
    -3 -12 3 3.59 2.64
    -3 -12 2 2.83 1.94
    -3 -12 2 3.33 2.83
    -3 -12 1 -1.84 2.03
    -3 -12 1 0.98 1.36
    -3 -12 0 -1.04 1.48
    -3 -12 0 3.43 3.55
    -3 -12 -1 -0.05 1.17
    -3 -12 -1 2.1 1.84
    -3 -12 -2 2.73 2.41
    -3 -12 -2 2.48 3.53
    -3 -12 -3 2.93 2.68
    -3 -12 -3 0.12 0.76
    -3 -12 -4 0.7 1.53
    -3 -12 -4 2.65 2.66
    -3 -12 -5 -3.19 3.46
    -3 -12 -6 -4.51 3.11
    -3 -13 6 0.65 0.89
    -3 -13 5 2.84 2.68
    -3 -13 4 1.71 2.69
    -3 -13 3 0.8 0.83
    -3 -13 3 -0.27 1.45
    -3 -13 2 -0.15 2.46
    -3 -13 2 3.83 2.02
    -3 -13 1 2.6 2.95
    -3 -13 1 8.87 4.69
    -3 -13 0 2.21 2.22
    -3 -13 0 4.82 3.96
    -3 -13 -1 4.49 3.76
    -3 -13 -1 2.72 1.94
    -3 -13 -2 1.67 2.42
    -3 -13 -2 3.95 3.52
    -3 -13 -3 6.96 4.68
    -3 -13 -3 2.35 3.06
    -3 -13 -4 4.39 4.27
    -3 -13 -4 -0.18 2.11
    -3 -13 -5 4.62 3.36
    -3 -14 5 0.29 1.05
    -3 -14 4 0.96 0.86
    -3 -14 3 0.24 2.17
    -3 -14 3 1.47 2.09
    -3 -14 2 4.02 3.83
    -3 -14 2 3.68 2.79
    -3 -14 1 4.41 3.07
    -3 -14 1 0.02 1.77
    -3 -14 0 -3.73 2.87
    -3 -14 0 0.69 2.4
    -3 -14 -1 -3.62 2.85
    -3 -14 -1 1 2.4
    -3 -14 -2 1.88 1.26
    -3 -14 -2 -1.39 1.78
    -3 -14 -3 0.62 1.18
    -3 -14 -3 2.3 3.58
    -3 -14 -4 1 2.37
    -3 -14 -4 -0.32 1.66
    -3 -15 3 -0.86 0.71
    -3 -15 2 0.28 1.47
    -3 -15 2 -1.13 1.88
    -3 -15 1 -3.07 3.29
    -3 -15 1 0.96 1.87
    -3 -15 0 0.82 1.7
    -3 -15 0 0.31 0.85
    -3 -15 -1 0.59 1.19
    -3 -15 -1 1.63 2.38
    -3 -15 -2 1.02 0.99
    -3 -15 -2 0.07 2.17
    4 -14 -3 0.94 2.21
    4 -14 -2 4.14 4.64
    4 -14 -1 -1.91 2.46
    4 -14 0 0.53 3.02
    4 -14 1 -1.37 2.87
    4 -13 -5 -0.06 1.92
    4 -13 -4 -0.33 2.41
    4 -13 -3 3.66 2.97
    4 -13 -2 3.55 3.33
    4 -13 -1 1.51 1.81
    4 -13 0 0.42 2.51
    4 -13 1 0.7 1.89
    4 -13 2 2.69 2.01
    4 -13 3 5.26 3.81
    4 -13 4 0.4 2.37
    4 -12 -7 2.76 3.6
    4 -12 -6 -0.82 2.95
    4 -12 -5 1.24 2.9
    4 -12 -4 3.28 2.31
    4 -12 -3 10.43 4.77
    4 -12 -2 2.55 2.12
    4 -12 -1 1.13 3.34
    4 -12 0 0.7 0.27
    4 -12 1 -0.52 1.53
    4 -12 2 1.69 1.91
    4 -12 3 2.61 3.05
    4 -12 4 7.78 4.72
    4 -12 5 -2.34 3.38
    -4 11 8 -1.07 2.38
    -4 11 7 -1.18 0.19
    4 -11 -7 -0.87 2.37
    -4 11 6 8.5 5.26
    4 -11 -6 -0.66 2.48
    -4 11 5 3.61 3.12
    4 -11 -5 0.93 1.23
    -4 11 4 2.63 2.88
    4 -11 -4 -0.98 2.4
    4 -11 -3 0.67 1.68
    -4 11 3 3.91 3.16
    -4 11 2 0.54 1.73
    4 -11 -2 -0.16 2.74
    -4 11 1 -1.07 1.89
    4 -11 -1 0.25 1.83
    4 -11 0 0.84 1.11
    -4 11 0 0.67 0.71
    4 -11 1 4.44 3.75
    -4 11 -1 1.29 2.17
    4 -11 2 -0.16 0.98
    -4 11 -2 5.77 3.4
    4 -11 3 7.72 4.5
    -4 11 -3 0.66 2.43
    4 -11 4 3.23 2.98
    4 -11 5 8.66 3.97
    4 -11 6 5.37 4.61
    -4 10 9 -1.52 3.65
    -4 10 8 4.51 3.34
    4 -10 -7 0.16 2.23
    -4 10 7 3.46 3.34
    -4 10 6 2.2 2.34
    4 -10 -6 2.53 2.65
    4 -10 -5 1.04 0.59
    -4 10 5 0.84 1.22
    -4 10 4 -0.2 1.86
    4 -10 -4 0.42 1.98
    -4 10 3 8.12 3.97
    4 -10 -3 9.01 4.32
    4 -10 -2 2.4 1.19
    -4 10 2 -0.06 1.07
    -4 10 1 11.05 4.9
    4 -10 -1 7.2 3.2
    4 -10 0 27.73 7.19
    -4 10 0 33.76 8.06
    4 -10 1 10.21 4.28
    -4 10 -1 21.88 6.3
    4 -10 2 13.05 5.42
    -4 10 -2 16.86 5.77
    4 -10 3 4.92 2.84
    -4 10 -3 2.65 2.19
    4 -10 4 0.97 3.75
    -4 10 -4 0.24 1.36
    4 -10 5 14.46 6.38
    4 -10 6 5.94 4.46
    4 -10 7 4.51 3.58
    -4 9 9 2.19 3.08
    -4 9 8 -0.38 1.53
    -4 9 7 8.64 4.63
    4 -9 -7 3.34 2.56
    4 -9 -6 0.31 0.93
    -4 9 6 2.75 3.29
    -4 9 5 5.61 3.92
    4 -9 -5 3.74 2.33
    4 -9 -4 -1.05 1.44
    -4 9 4 -2.07 0.74
    -4 9 3 28.05 7.37
    4 -9 -3 17.2 5.38
    -4 9 2 0.5 0.25
    4 -9 -2 -1.59 2.04
    -4 9 1 23.13 6.13
    4 -9 -1 18.52 5.39
    4 -9 0 15.47 5.1
    -4 9 0 19.21 5.78
    4 -9 1 10.66 4.66
    -4 9 -1 10.76 4.13
    4 -9 2 15.84 5.47
    -4 9 -2 26.12 6.91
    4 -9 3 2.32 2.34
    -4 9 -3 7.43 4.34
    4 -9 4 5.17 2.97
    -4 9 -4 48.7 9.94
    4 -9 5 10.79 5.33
    4 -9 6 16.27 6.33
    -4 9 -6 10.37 4.56
    4 -9 7 4.92 3.99
    -4 9 -7 -1.08 2.01
    4 -9 8 0.26 2.14
    -4 8 8 3.64 4.21
    -4 8 7 -0.36 2.07
    4 -8 -7 4.89 2.8
    -4 8 7 2 3.59
    -4 8 6 7.89 4.11
    -4 8 6 4.34 3.58
    4 -8 -6 5.29 2.66
    -4 8 5 2.77 1.65
    4 -8 -5 9.24 3.89
    -4 8 5 8 4.37
    -4 8 4 69.09 12.36
    4 -8 -4 46.97 8.6
    -4 8 3 -0.74 2.2
    4 -8 -3 3.92 3.1
    -4 8 2 18.48 5.1
    4 -8 -2 15.69 4.97
    4 -8 -1 22.12 6.17
    -4 8 1 15.73 5.07
    4 -8 0 15.82 5.04
    -4 8 0 29.58 7.08
    4 -8 1 16.66 4.95
    -4 8 -1 17.47 5.14
    4 -8 2 12.47 4.61
    -4 8 -2 17.93 5.37
    4 -8 3 64.57 11.26
    -4 8 -3 49.9 9.29
    4 -8 4 56.24 10.87
    -4 8 -4 52.4 9.63
    4 -8 5 4.22 2.83
    -4 8 -5 5.86 3.29
    4 -8 6 3.64 2.81
    -4 8 -6 7.11 3.83
    4 -8 7 5.1 3.25
    -4 8 -7 3.84 3.11
    4 -8 8 -1.51 1.68
    -4 8 -8 1 1.6
    4 -8 9 0.18 1.39
    -4 7 11 2.71 4.78
    -4 7 10 0.34 2.82
    -4 7 9 7.72 5.42
    -4 7 8 4.87 4.47
    -4 7 7 10.63 4.78
    -4 7 6 5.48 3.56
    4 -7 -6 11.56 4.24
    -4 7 6 5.22 3.12
    -4 7 5 14.5 4.9
    4 -7 -5 9.95 4.12
    -4 7 5 15.8 6.39
    -4 7 4 30.74 6.16
    -4 7 4 67.05 11.69
    4 -7 -4 42.4 7.68
    -4 7 3 29.23 5.19
    -4 7 3 42.76 8.82
    4 -7 -3 41.09 7.6
    -4 7 2 22.5 3.55
    -4 7 2 31.64 7.35
    4 -7 -2 23.79 6.07
    4 -7 -1 12.07 4.44
    -4 7 1 10.96 4.25
    4 -7 0 8.97 3.62
    -4 7 0 6.31 3.1
    4 -7 1 50.09 8.85
    -4 7 -1 58.65 9.58
    4 -7 2 12.49 4.82
    -4 7 -2 6.82 3.15
    -4 7 -3 78.12 11.36
    4 -7 3 78.16 12.31
    -4 7 -4 5.8 2.19
    4 -7 4 15.79 6.32
    4 -7 5 4.16 2.59
    -4 7 -5 6.19 4.01
    -4 7 -6 28.1 6.98
    -4 7 -7 1.76 1.61
    -4 7 -8 5.02 3.53
    -4 7 -9 0.83 3.44
    -4 7 -10 0 2.82
    -4 6 11 5.76 5.14
    -4 6 10 0.84 2.65
    -4 6 9 3.46 4.04
    -4 6 8 -1.16 2.52
    -4 6 7 9.3 4.59
    4 -6 -6 12.63 4.45
    -4 6 6 16.95 5.41
    -4 6 5 91.38 14
    4 -6 -5 73.75 10.16
    -4 6 5 67.35 9.65
    -4 6 4 2.44 3.79
    4 -6 -4 2.17 1.62
    -4 6 4 1.3 1.04
    -4 6 3 4.74 2.98
    4 -6 -3 4.51 2.66
    -4 6 3 3.08 1.38
    -4 6 2 77.1 6.44
    -4 6 2 96.27 12.26
    4 -6 -2 86.81 10.73
    -4 6 1 30.98 6.61
    4 -6 -1 17.75 4.89
    4 -6 0 19.7 4.96
    -4 6 0 16.34 4.6
    4 -6 1 6.98 3.24
    -4 6 -1 9.74 3.05
    -4 6 -2 139.56 15.35
    4 -6 2 137.65 15.58
    -4 6 -3 155.5 15.68
    4 -6 3 133.59 9.72
    4 -6 3 140.33 15.87
    4 -6 4 9.56 2.73
    -4 6 -4 11.53 4.44
    -4 6 -5 2.06 2.33
    4 -6 5 1.27 1.1
    -4 6 -6 13.36 4.82
    -4 6 -7 -0.13 1.68
    -4 6 -8 0.29 0.74
    -4 6 -9 4.44 3.09
    -4 6 -10 -4.18 3.07
    -4 5 11 2.83 3.9
    -4 5 10 3.56 4.64
    -4 5 9 1.8 2.73
    -4 5 8 2.17 2.96
    -4 5 7 9.61 4.33
    4 -5 -6 73.65 10
    -4 5 6 75.46 10.77
    4 -5 -5 53.7 8.01
    -4 5 5 42.47 7
    -4 5 4 9.19 4.26
    4 -5 -4 7.59 2.5
    -4 5 4 6.86 2.47
    -4 5 3 39.41 5.32
    -4 5 3 72.14 11.19
    4 -5 -3 49.26 7.21
    -4 5 2 24.28 5.58
    -4 5 2 17.15 2.82
    4 -5 -2 17.67 4.39
    4 -5 -1 34.27 6.1
    -4 5 1 36.29 6.84
    4 -5 0 54.13 8.08
    -4 5 0 51.99 8.17
    4 -5 1 22.32 5.48
    -4 5 -1 23.13 5.54
    -4 5 -2 32.59 6.47
    4 -5 2 24.35 5.65
    4 -5 2 13.82 1.94
    4 -5 3 1.16 0.74
    -4 5 -3 5.8 3.39
    -4 5 -4 10.17 4.34
    4 -5 4 7.06 2.33
    -4 5 -5 40.94 8.03
    4 -5 5 49.6 7.28
    -4 5 -6 42.64 8.33
    4 -5 6 38.75 6.93
    -4 5 -7 0.68 1.99
    4 -5 7 4 2.51
    -4 5 -8 6.79 3.56
    4 -5 8 5.92 3.24
    -4 5 -9 4.64 3.27
    -4 5 -10 -2.72 2.86
    -4 4 11 7.16 4.7
    -4 4 10 2.55 1.96
    -4 4 9 -0.18 1.02
    -4 4 8 1.21 1.77
    -4 4 7 18.24 5.65
    -4 4 6 5.17 2.55
    4 -4 -5 24.29 4.9
    -4 4 5 19.81 4.45
    4 -4 -4 46.67 6.42
    -4 4 4 47.93 9.38
    -4 4 4 33.62 5.33
    -4 4 3 90.57 8.23
    -4 4 3 122.41 13.95
    4 -4 -3 98.43 9.58
    -4 4 2 57.82 5.78
    -4 4 2 65.16 9.45
    4 -4 -2 48.22 6.79
    -4 4 1 58.15 3.97
    -4 4 1 78.21 9.87
    4 -4 -1 85.72 9.08
    -4 4 0 158.43 14.57
    4 -4 0 172.03 14.95
    -4 4 -1 72.69 9.37
    4 -4 1 71.13 9.46
    4 -4 2 60.62 4.76
    4 -4 2 78.66 5.37
    -4 4 -2 89.31 10.55
    -4 4 -3 9.85 3.19
    4 -4 3 10.3 2.43
    4 -4 4 110.54 10.08
    -4 4 -4 108.81 12.66
    -4 4 -5 13.49 4.42
    -4 4 -5 14.69 4.57
    4 -4 5 13.66 3.62
    -4 4 -6 6.6 3.21
    4 -4 6 7.21 2.97
    -4 4 -7 12.69 4.61
    4 -4 7 21.03 5.45
    -4 4 -8 3.08 2.6
    4 -4 8 1.39 1.77
    -4 4 -9 1.53 2.55
    4 -4 9 3.67 2.38
    -4 4 -10 -1.27 2.78
    4 -4 10 1.95 1.84
    -4 3 11 0.9 1.72
    -4 3 10 0.4 1.02
    -4 3 9 -2.52 2.5
    -4 3 8 -0.48 1.54
    -4 3 7 11.63 4.1
    -4 3 6 52.41 7.93
    -4 3 5 40.43 6.27
    -4 3 4 28.72 6.8
    4 -3 -4 18.99 3.71
    -4 3 4 23.87 4.38
    -4 3 3 12.64 4.28
    -4 3 3 10.82 2.84
    4 -3 -3 11.79 2.69
    -4 3 2 78.84 10.33
    -4 3 2 83.05 7.61
    4 -3 -2 71.73 7.66
    -4 3 1 262.41 18.8
    -4 3 1 253.86 11.62
    4 -3 -1 275.03 17.05
    -4 3 0 43.54 2.96
    4 -3 0 57.11 7.69
    -4 3 0 56.61 7.78
    -4 3 -1 120.36 6.18
    -4 3 -1 155.37 13.5
    4 -3 2 10.95 2.11
    -4 3 -2 9.12 3.09
    4 -3 3 48.53 5.74
    -4 3 -3 47.05 7.86
    4 -3 4 12.7 3.4
    -4 3 -4 14.15 4.28
    -4 3 -5 182.78 17
    4 -3 5 159.07 13.98
    -4 3 -5 176.17 16.6
    -4 3 -6 -1.32 1.6
    4 -3 6 1.17 1.3
    -4 3 -7 0.2 1.96
    4 -3 7 4.8 2.91
    -4 3 -8 13.81 4.93
    4 -3 8 15.41 4.76
    -4 3 -9 17.97 6.13
    4 -3 9 18.81 6.1
    -4 3 -10 -1.31 2.38
    4 -3 10 1.43 1.97
    4 -3 11 -1.15 2.03
    -4 2 11 0.32 1.8
    -4 2 10 4.1 3
    -4 2 9 2.6 2.11
    -4 2 8 -1.23 4.17
    -4 2 7 17.37 4.67
    -4 2 6 19.58 4.67
    -4 2 5 4.93 2.35
    4 -2 -4 24.65 3.73
    -4 2 4 25.22 4.72
    -4 2 3 53.99 6.57
    -4 2 3 66 9.38
    4 -2 -3 56.88 5.56
    -4 2 2 55.8 8.3
    -4 2 2 51.76 6.06
    4 -2 -2 50.37 5.58
    -4 2 1 110.17 7.76
    4 -2 -1 112.07 7.8
    -4 2 1 131.43 12.19
    4 -2 -1 134.04 10.17
    -4 2 0 209.16 10.61
    -4 2 0 238.01 16.09
    4 -2 0 271.14 15.78
    4 -2 0 135.72 8.53
    -4 2 -1 7.91 1.67
    -4 2 -1 9.13 3.02
    -4 2 -2 41.57 6.76
    -4 2 -2 40.81 4.47
    -4 2 -3 246.88 14.94
    -4 2 -3 284.44 19.83
    4 -2 3 259.58 15.57
    4 -2 4 15.86 3.64
    -4 2 -4 17.07 4.72
    4 -2 5 83.93 9.84
    -4 2 -5 89.73 11.54
    4 -2 6 5.26 2.42
    -4 2 -6 4.7 3.69
    4 -2 7 4.85 2.69
    -4 2 -7 5.58 3.32
    -4 2 -8 0.49 1.46
    4 -2 8 2.07 1.78
    -4 2 -9 0.37 0.52
    4 -2 9 -0.88 1.14
    -4 2 -10 8.59 4.49
    4 -2 10 10.01 4.54
    4 -2 11 -1.01 0.63
    -4 1 11 1.18 1.56
    -4 1 10 0.45 1.9
    -4 1 9 -2.99 3.07
    -4 1 8 1.06 1.78
    -4 1 7 8.92 3.32
    -4 1 6 3.92 2.09
    -4 1 5 99.5 10.38
    -4 1 4 39.3 5.91
    -4 1 3 15.47 4.6
    -4 1 3 13.71 2.71
    -4 1 3 19.45 4.05
    4 -1 -3 12.24 1.95
    -4 1 2 340.98 21.51
    -4 1 2 318.22 17.96
    4 -1 -2 254.13 13.24
    4 -1 -1 30.37 4.18
    -4 1 1 28.42 5.13
    -4 1 1 31.7 4.23
    -4 1 0 527.71 24.39
    -4 1 0 558.3 28.54
    -4 1 -1 212.37 12.74
    -4 1 -1 218.17 15.8
    -4 1 -2 205.25 13.14
    -4 1 -2 243.56 17.04
    -4 1 -3 111.66 9.55
    -4 1 -3 110.93 11.47
    -4 1 -4 2.42 1.21
    4 -1 4 0.21 0.35
    -4 1 -4 -0.97 0.9
    -4 1 -4 1.82 2.39
    -4 1 -5 38.78 6.34
    4 -1 5 41.05 6.76
    -4 1 -5 51.59 8.68
    4 -1 6 115.27 12.93
    -4 1 -6 107.33 13.34
    4 -1 7 19.21 5.3
    -4 1 -7 25.41 7
    4 -1 8 10.44 4.5
    -4 1 -8 10.35 4.66
    4 -1 9 7.19 3.94
    -4 1 -9 10.57 5.14
    -4 1 -10 6.49 4.5
    4 -1 10 2.57 3.58
    4 -1 11 -2.12 2.87
    -4 0 11 0.24 0.42
    -4 0 10 3.62 2.45
    -4 0 9 -2.47 2.79
    -4 0 8 18.02 5.33
    -4 0 7 8.65 3.41
    -4 0 6 125.25 12.67
    -4 0 5 4.29 2.49
    -4 0 4 14.83 2.39
    -4 0 4 14.74 3.78
    -4 0 3 4.87 1.98
    -4 0 3 4.99 2.23
    -4 0 2 466.99 26.62
    -4 0 2 448.28 24.6
    -4 0 1 30.6 5.09
    -4 0 1 24.1 4.15
    4 0 -1 32.07 3.54
    -4 0 0 -0.13 0.64
    -4 0 0 2.95 1.3
    -4 0 -1 158.85 11.61
    -4 0 -1 157.54 12.67
    -4 0 -2 887.7 38.89
    -4 0 -2 867.85 40.9
    -4 0 -3 163.68 12.83
    -4 0 -3 172.64 14.49
    -4 0 -4 50.68 7.99
    -4 0 -4 36.02 6.77
    -4 0 -4 44.14 6.48
    -4 0 -5 0.84 1.8
    -4 0 -5 1.96 1.92
    -4 0 -6 11.1 3.82
    4 0 6 18.1 5.47
    -4 0 -6 12.63 4.93
    4 0 7 11.8 4.27
    -4 0 -7 12.06 4.25
    4 0 8 0.83 1.42
    -4 0 -8 2.25 0.57
    4 0 9 2.23 1.95
    -4 0 -9 -1.06 2.53
    4 0 10 2.12 2.15
    4 0 11 2.22 1.85
    -4 -1 11 0.24 0.99
    -4 -1 10 6.09 4.19
    -4 -1 9 1.16 0.81
    -4 -1 8 -0.93 0.93
    -4 -1 7 13.57 4.21
    -4 -1 6 6.98 2.76
    -4 -1 5 100.18 10.71
    -4 -1 4 46.68 6.92
    -4 -1 4 41.37 3.09
    -4 -1 3 14.22 4.19
    -4 -1 3 13.55 3.61
    -4 -1 2 298.38 19.37
    -4 -1 2 285.55 19.21
    -4 -1 1 31.52 4.89
    4 1 -1 13.12 1.56
    -4 -1 0 541.27 26.62
    -4 -1 0 513.81 26.19
    -4 -1 -1 207.22 14.54
    -4 -1 -1 205.88 14.48
    -4 -1 -2 241.98 16.45
    -4 -1 -2 226.12 16.02
    -4 -1 -3 128.35 12
    -4 -1 -3 119.75 11.86
    -4 -1 -3 126.55 12.41
    -4 -1 -4 -0.36 1.48
    -4 -1 -4 -0.45 1.12
    -4 -1 -5 44.48 7.27
    -4 -1 -5 52.53 8.6
    -4 -1 -6 111.3 12.66
    -4 -1 -6 122.87 14.52
    4 1 7 35.09 8.46
    -4 -1 -7 33.02 7.64
    4 1 8 11.77 5.47
    -4 -1 -8 6.54 4.69
    4 1 9 8.27 4.12
    -4 -1 -9 7.69 4.33
    4 1 10 -0.38 1.68
    4 1 11 -1.14 0.77
    -4 -2 11 2.19 2.45
    -4 -2 10 -1.43 1.74
    -4 -2 9 -1 0.42
    -4 -2 8 2.06 2.19
    -4 -2 7 18.26 5.16
    -4 -2 6 22.01 5.2
    -4 -2 5 -0.26 0.93
    -4 -2 4 24.88 5.3
    -4 -2 3 77.53 9.07
    -4 -2 3 59.46 8.48
    -4 -2 2 49.96 6.71
    -4 -2 2 53.02 7.5
    -4 -2 1 101.77 9.58
    -4 -2 1 102.62 8.55
    4 2 -1 56.65 4.33
    -4 -2 0 217.26 15.45
    -4 -2 0 219.48 14.03
    -4 -2 -1 5.99 2.23
    -4 -2 -1 10.21 3.2
    -4 -2 -2 50.79 6.6
    -4 -2 -2 45.8 6.9
    -4 -2 -3 283.32 19.84
    -4 -2 -3 290.08 19.79
    -4 -2 -3 279.99 19.5
    -4 -2 -4 17.99 4.68
    -4 -2 -4 13 4
    -4 -2 -5 91.42 11.34
    -4 -2 -5 93.77 11.79
    -4 -2 -6 6.11 2.85
    -4 -2 -6 8.35 3.7
    -4 -2 -7 2.94 2.34
    -4 -2 -7 0.15 2
    4 2 7 8.87 4.6
    4 2 8 3.79 3.14
    -4 -2 -8 3.21 2.98
    4 2 9 -1.05 1.35
    4 2 10 6.96 5.12
    -4 -3 11 -0.25 2.14
    -4 -3 10 0.33 1.38
    -4 -3 9 -0.61 0.18
    -4 -3 8 2.15 1.45
    -4 -3 7 8.18 3.14
    -4 -3 6 46.9 7.89
    -4 -3 5 52.08 8.37
    -4 -3 5 38.23 4.04
    -4 -3 4 15.16 2.09
    -4 -3 4 17.49 5.13
    -4 -3 3 20.94 5.31
    -4 -3 3 25.4 5.38
    -4 -3 2 74.72 7.91
    -4 -3 2 73.5 9.44
    -4 -3 1 233.9 17.18
    -4 -3 1 247.82 14.55
    -4 -3 0 46.74 5.51
    -4 -3 0 51.63 7.23
    -4 -3 -1 132.6 12.67
    -4 -3 -1 148.83 11.14
    -4 -3 -2 11.21 4.01
    -4 -3 -2 6.74 2.41
    -4 -3 -2 12.31 3.15
    -4 -3 -3 46.7 7.56
    -4 -3 -3 43.84 6.78
    -4 -3 -4 8.08 3.52
    -4 -3 -4 14.85 4.61
    -4 -3 -5 161.49 15.96
    -4 -3 -5 170.1 16.79
    -4 -3 -6 4.29 1.29
    -4 -3 -6 0.56 1.47
    -4 -3 -7 5.06 2.59
    -4 -3 -7 2.16 1.57
    -4 -3 -8 12.2 4.59
    -4 -3 -8 25.03 7.62
    4 3 8 28.24 9.69
    4 3 9 25.29 10.01
    4 3 10 -1.9 3.19
    -4 -4 11 -0.19 0.94
    -4 -4 10 -3.07 3.33
    -4 -4 9 1.15 2.41
    -4 -4 8 7.81 5.43
    -4 -4 7 14.85 4.73
    -4 -4 6 4.43 2.11
    -4 -4 5 17.29 2.92
    -4 -4 5 27.6 5.93
    -4 -4 4 33.48 6.87
    -4 -4 4 42.49 4.61
    -4 -4 3 99.32 12.05
    -4 -4 3 95.95 9.17
    -4 -4 3 90.28 6.48
    -4 -4 2 50.9 8.17
    -4 -4 2 42.17 5.3
    -4 -4 2 37.81 3.93
    -4 -4 1 76.26 9.42
    -4 -4 1 70.8 6.42
    -4 -4 1 62.27 5.85
    -4 -4 0 148.92 13.56
    -4 -4 0 132.55 9.57
    -4 -4 -1 58.27 6.3
    -4 -4 -1 57.55 8.22
    -4 -4 -1 59.95 6.76
    -4 -4 -2 68.28 7.77
    -4 -4 -2 71.41 9.43
    -4 -4 -2 75.67 8.35
    -4 -4 -3 13.84 4.39
    -4 -4 -3 11.03 3.29
    -4 -4 -4 102.02 12.31
    -4 -4 -4 98.18 11.46
    -4 -4 -5 12.91 4.43
    -4 -4 -5 15.37 4.75
    -4 -4 -6 10.68 4.29
    -4 -4 -6 4.3 2.71
    -4 -4 -7 11.93 4.36
    -4 -4 -7 21.74 7.44
    -4 -4 -8 3.48 3.49
    4 4 8 3.37 2.18
    4 4 9 -2.66 4.64
    4 4 10 -0.63 5.27
    -4 -5 10 -0.17 0.55
    -4 -5 9 2.77 2.91
    -4 -5 8 1.79 0.96
    -4 -5 7 5.83 3.15
    -4 -5 6 68.64 10.34
    -4 -5 5 35.43 4.72
    -4 -5 5 40.44 7.7
    -4 -5 4 6.54 2.9
    -4 -5 4 6.3 1.86
    -4 -5 3 52.22 8.76
    -4 -5 3 38.99 5.3
    -4 -5 3 50.2 5.65
    -4 -5 2 15.46 2.9
    -4 -5 2 20.42 5.52
    -4 -5 2 18.41 4.62
    -4 -5 2 12.21 2.63
    -4 -5 1 32.33 3.91
    -4 -5 1 35.29 6.44
    -4 -5 1 36.84 3.94
    -4 -5 1 39.83 5.09
    -4 -5 0 53 8.32
    -4 -5 0 47.82 5.04
    -4 -5 0 44.8 5.03
    -4 -5 0 45.9 6.11
    -4 -5 -1 19.01 4.54
    -4 -5 -1 16.62 3.07
    -4 -5 -1 17.22 3.52
    -4 -5 -2 22.74 5.34
    -4 -5 -2 20.72 4.16
    -4 -5 -3 1.34 0.79
    -4 -5 -3 0.27 0.83
    -4 -5 -4 11.98 4.24
    -4 -5 -4 13.05 4.44
    -4 -5 -5 71.35 10.96
    -4 -5 -5 57.12 9.7
    -4 -5 -6 56.67 10.03
    -4 -5 -6 54.24 10.58
    -4 -5 -7 3.47 2.08
    -4 -5 -8 7.26 4.23
    -4 -5 -9 2.48 2.79
    4 5 9 -2.56 0.99
    4 5 10 4.14 5.23
    -4 -6 10 -3.05 1.92
    -4 -6 9 5.4 3.56
    -4 -6 8 2.39 3.03
    -4 -6 7 4.42 2.04
    -4 -6 6 8.16 3.53
    -4 -6 5 61.41 10.07
    -4 -6 5 49.45 6.24
    -4 -6 4 3.87 1.52
    -4 -6 4 5.05 2.94
    -4 -6 4 3.98 1.88
    -4 -6 3 4.48 3.39
    -4 -6 3 2.26 1.19
    -4 -6 3 2.27 1.27
    -4 -6 2 86.34 10.93
    -4 -6 2 42.72 4.33
    -4 -6 2 78.49 8.02
    -4 -6 1 23.97 5.84
    -4 -6 1 11.23 1.8
    -4 -6 1 19.39 3.99
    -4 -6 1 12.05 1.97
    -4 -6 0 7.25 1.83
    -4 -6 0 9.35 3.73
    -4 -6 0 5.44 1.47
    -4 -6 0 14.44 3.54
    -4 -6 -1 6.06 3.31
    -4 -6 -1 3.65 1.66
    -4 -6 -1 5.11 2.21
    -4 -6 -2 117.51 13.54
    -4 -6 -2 125.23 11.23
    -4 -6 -3 117.03 13.87
    -4 -6 -3 140.17 13.25
    -4 -6 -4 13.75 4.51
    -4 -6 -4 13.4 4.02
    -4 -6 -5 3.3 3.09
    -4 -6 -6 26.14 6.96
    -4 -6 -7 -2.74 2.42
    -4 -6 -8 0.72 1.26
    -4 -6 -9 59.43 13.9
    4 6 9 16.65 10.96
    -4 -7 10 1.44 1.96
    -4 -7 9 -0.26 1.8
    -4 -7 8 7.13 4.47
    -4 -7 7 6.58 3.55
    -4 -7 6 3.88 3.36
    -4 -7 5 10.59 4.51
    -4 -7 4 47.65 9.37
    -4 -7 4 26.89 5.18
    -4 -7 3 36.13 8.09
    -4 -7 3 23.78 6.3
    -4 -7 3 35.9 5.98
    -4 -7 2 27.48 6.86
    -4 -7 2 22.53 4.76
    -4 -7 1 10.55 4.54
    -4 -7 1 9.05 2.94
    -4 -7 0 4.18 2.63
    -4 -7 0 10.46 3.21
    -4 -7 -1 51.27 8.85
    -4 -7 -1 56.91 8.78
    -4 -7 -2 12.48 4.7
    -4 -7 -3 65.12 10.35
    -4 -7 -4 3.44 2.96
    -4 -7 -5 5.51 3.36
    -4 -7 -6 20.72 6.12
    -4 -7 -7 1.83 1.63
    -4 -7 -8 2.98 2.42
    -4 -7 -9 4.79 3.53
    -4 -8 9 0.43 1.89
    -4 -8 8 0.95 1.66
    -4 -8 7 0.6 1.59
    -4 -8 6 1.36 1.78
    -4 -8 5 2.66 2.11
    -4 -8 4 61.14 10.81
    -4 -8 4 40.96 6.87
    -4 -8 3 4.9 3.41
    -4 -8 3 0.9 1.04
    -4 -8 2 22.02 5.99
    -4 -8 2 13.34 3.93
    -4 -8 1 25.29 6.44
    -4 -8 1 25.73 5.58
    -4 -8 0 20.89 5.82
    -4 -8 0 21.62 5.32
    -4 -8 -1 14.9 5
    -4 -8 -1 13.16 4.2
    -4 -8 -2 19.6 5.78
    -4 -8 -2 14.2 4.9
    -4 -8 -3 57.41 9.99
    -4 -8 -4 50.25 9.57
    -4 -8 -5 5.44 3.05
    -4 -8 -6 5.64 3.18
    -4 -8 -7 1 1.84
    -4 -8 -8 -1.3 2.24
    -4 -9 9 1.6 1.51
    -4 -9 8 -0.87 1.67
    -4 -9 7 2.44 2.55
    -4 -9 6 3.03 3.79
    -4 -9 5 11.62 4.85
    -4 -9 4 4.11 3.89
    -4 -9 4 1.06 0.33
    -4 -9 3 15.55 5.07
    -4 -9 3 21.57 5.33
    -4 -9 2 -0.01 1.1
    -4 -9 2 1.92 1.57
    -4 -9 1 26.49 6.76
    -4 -9 1 23.54 5.81
    -4 -9 0 19.32 5.63
    -4 -9 0 11.2 4.43
    -4 -9 -1 13.68 5.4
    -4 -9 -1 14.43 5.15
    -4 -9 -2 17.92 5.88
    -4 -9 -2 15.14 5.31
    -4 -9 -3 2.75 2.36
    -4 -9 -4 15.34 5.27
    -4 -9 -5 5.9 3.46
    -4 -9 -6 7.91 3.91
    -4 -9 -7 2.83 2.72
    -4 -9 -8 -1.8 2
    -4 -10 8 3 3.69
    -4 -10 7 -0.86 1.54
    -4 -10 6 1.8 1.71
    -4 -10 5 -2.33 2.03
    -4 -10 4 -0.61 1.65
    -4 -10 3 10.58 3.64
    -4 -10 3 7.17 3.33
    -4 -10 2 2.33 3.06
    -4 -10 2 3.31 2.27
    -4 -10 1 9.77 4.42
    -4 -10 1 8.99 4.1
    -4 -10 0 29.48 7.49
    -4 -10 0 29.78 7.02
    -4 -10 -1 18.1 5.85
    -4 -10 -1 13.67 5.11
    -4 -10 -2 18.18 5.73
    -4 -10 -2 14.45 6.42
    -4 -10 -3 3.31 2.7
    -4 -10 -4 -1.78 1.85
    -4 -10 -5 13.51 5.31
    -4 -10 -6 2.51 2.68
    -4 -10 -7 0.06 0.36
    -4 -11 7 -0.94 2.49
    -4 -11 7 2.67 2.93
    -4 -11 6 2.52 2.41
    -4 -11 5 1.31 1.19
    -4 -11 4 5.5 3.64
    -4 -11 3 3.25 2.91
    -4 -11 3 5.83 2.87
    -4 -11 2 0.67 1.46
    -4 -11 2 1.33 1.39
    -4 -11 1 3.13 2.1
    -4 -11 1 0.26 1.12
    -4 -11 0 -3.51 2.57
    -4 -11 0 0.19 0.79
    -4 -11 -1 3.04 1.95
    -4 -11 -1 0 2.25
    -4 -11 -2 2.25 2.12
    -4 -11 -2 2.22 1.48
    -4 -11 -3 2.33 2.02
    -4 -11 -3 3.92 2.4
    -4 -11 -4 0.51 0.95
    -4 -11 -5 2.37 1.73
    -4 -11 -6 4.92 3.15
    -4 -12 6 1.61 2.42
    -4 -12 5 1 1.39
    -4 -12 4 -0.1 1.4
    -4 -12 3 6.76 3.75
    -4 -12 2 3.32 2.98
    -4 -12 2 2.2 2.6
    -4 -12 1 2.62 2.35
    -4 -12 1 -2.14 1.54
    -4 -12 0 8.91 4.92
    -4 -12 0 4.27 2.68
    -4 -12 -1 3.21 3.71
    -4 -12 -1 0.94 1.85
    -4 -12 -2 -2.08 2.99
    -4 -12 -2 -1.8 2.63
    -4 -12 -3 0.92 0.58
    -4 -12 -3 2.33 3.23
    -4 -12 -4 10.59 5.06
    -4 -12 -5 4.84 3.48
    -4 -13 5 0.51 1.06
    -4 -13 4 1.38 1.45
    -4 -13 3 -4.41 3.08
    -4 -13 2 -1.46 1.73
    -4 -13 1 3.12 2.09
    -4 -13 1 1.73 2.68
    -4 -13 0 -0.43 0.96
    -4 -13 0 1.29 1.6
    -4 -13 -1 0.09 0.96
    -4 -13 -1 2.71 2.06
    -4 -13 -2 1.29 1.78
    -4 -13 -2 0.54 2.08
    -4 -13 -3 1.33 2.95
    -4 -13 -3 0.18 1.25
    -4 -13 -4 -2.4 2.36
    -4 -14 4 -3.44 2.8
    -4 -14 3 1.52 2.09
    -4 -14 2 0.47 2.21
    -4 -14 1 0.79 0.82
    -4 -14 1 2.01 2.38
    -4 -14 0 1.52 2.51
    -4 -14 0 1.24 2.01
    -4 -14 -1 -1.62 1.84
    -4 -14 -1 -0.93 2.53
    -4 -14 -2 2.64 3.41
    -4 -14 -2 1.6 1.05
    -4 -14 -3 0.18 1.37
    -4 -14 -3 0.22 1.75
    -4 -15 0 -0.62 1.08
    -4 -15 -1 -0.74 2.54
    5 -13 -4 0.08 0.18
    5 -13 -3 1.08 0.26
    5 -13 -2 3.37 3
    5 -13 -1 7.08 4.51
    5 -13 0 4.76 3.52
    5 -13 1 1.76 1.9
    5 -13 2 -0.66 2.26
    5 -13 3 -2.63 3.22
    5 -12 -6 -3.24 3.43
    5 -12 -5 -1.9 2.87
    5 -12 -4 -0.62 2.37
    5 -12 -3 -2.42 2.7
    5 -12 -2 -0.35 1.96
    5 -12 -1 1.1 1.49
    5 -12 0 3.15 3.35
    5 -12 1 -1.41 0.83
    5 -12 2 0.29 1.47
    5 -12 3 0.21 0.54
    5 -12 4 2.69 1.8
    -5 11 8 0.24 3.86
    5 -11 -7 0.94 1.92
    -5 11 7 1.66 0.82
    -5 11 6 -1.76 2.5
    5 -11 -6 0.94 2.15
    -5 11 5 -3.13 3.57
    5 -11 -5 -0.56 1.32
    -5 11 4 0.66 0.31
    5 -11 -4 1.92 2.54
    -5 11 3 0.29 1.03
    5 -11 -3 -1.58 1.86
    -5 11 2 0.05 1.65
    5 -11 -2 -0.14 1.05
    -5 11 1 0.06 1.76
    5 -11 -1 0.82 2.76
    5 -11 0 2.12 2.31
    -5 11 0 2.67 3.27
    -5 11 -1 2.29 2.45
    5 -11 1 2.64 2.37
    5 -11 2 2.15 0.91
    -5 11 -2 2.68 3.38
    5 -11 3 -0.57 2.18
    -5 11 -3 0.04 1.55
    5 -11 4 0.87 1.71
    -5 11 -4 0.16 1.67
    5 -11 5 2.42 2.22
    -5 10 8 -1.94 3.47
    -5 10 7 -0.08 1.81
    5 -10 -7 0.84 2.89
    5 -10 -6 1.98 2.1
    -5 10 6 5.82 5.19
    -5 10 5 1.33 3.01
    5 -10 -5 1.13 2.06
    -5 10 4 3.26 2.68
    5 -10 -4 0.25 0.61
    -5 10 3 1.96 2.66
    5 -10 -3 3.21 1.94
    -5 10 2 0.91 1.8
    5 -10 -2 1.5 2.31
    -5 10 1 2.2 1.82
    5 -10 -1 0.87 0.27
    5 -10 0 10.99 4.52
    -5 10 0 7.14 3.65
    5 -10 1 10.95 5.12
    -5 10 -1 5.48 3.66
    5 -10 2 -0.29 1.64
    -5 10 -2 1.48 2.05
    5 -10 3 -0.51 1.15
    -5 10 -3 0.18 1.14
    5 -10 4 -0.5 0.92
    -5 10 -4 -0.44 1.57
    5 -10 5 -3.36 3.81
    -5 10 -5 -3.17 3.92
    5 -10 6 -1.04 2.05
    -5 10 -6 -1.29 2.75
    -5 9 9 0.31 0.81
    -5 9 8 2.56 2.84
    -5 9 7 -3.19 3
    5 -9 -7 -1.12 2.24
    -5 9 6 -0.02 2.29
    5 -9 -6 1.46 0.45
    5 -9 -5 4.54 2.55
    -5 9 5 3.41 3.17
    -5 9 4 2.25 3.42
    5 -9 -4 1.46 1.36
    -5 9 3 15.87 5.75
    5 -9 -3 8.99 4.12
    -5 9 2 1.76 2.74
    5 -9 -2 -4.15 3.45
    5 -9 -1 2.35 1.97
    -5 9 1 -0.55 0.62
    5 -9 0 11.05 4.32
    -5 9 0 5.08 2.57
    5 -9 1 24.53 7.04
    -5 9 -1 9.41 4.04
    5 -9 2 2.3 3.13
    -5 9 -2 5.99 3.31
    5 -9 3 3 3.4
    -5 9 -3 0.87 2.31
    5 -9 4 4.1 3.43
    -5 9 -4 1.4 2.16
    5 -9 5 5.24 3.18
    -5 9 -5 -1.17 1.43
    5 -9 6 4.12 4.17
    -5 9 -6 2.17 2.67
    5 -9 7 -0.99 1.98
    -5 9 -7 -1.27 1.05
    -5 8 9 1.26 2.78
    -5 8 8 -4.47 3.36
    -5 8 7 4.27 3.93
    5 -8 -7 2.51 2.65
    -5 8 6 0.3 3.74
    5 -8 -6 5.81 3.65
    -5 8 5 -0.64 2.65
    5 -8 -5 2.71 1.68
    -5 8 4 8.04 6.07
    5 -8 -4 10.59 4.53
    -5 8 3 18.43 6.97
    5 -8 -3 15.06 4.9
    5 -8 -2 60.96 10.52
    -5 8 2 82.69 12.66
    5 -8 -1 7.61 2.79
    -5 8 1 19.4 5.82
    5 -8 0 8 3.41
    -5 8 0 6.86 3.34
    5 -8 1 46.96 9.85
    -5 8 -1 43.46 9.05
    5 -8 2 9.4 3.45
    -5 8 -2 17.42 6.05
    5 -8 3 -0.65 0.13
    -5 8 -3 -0.6 1.89
    5 -8 4 0.65 2.61
    -5 8 -4 0.47 1.31
    5 -8 5 0.77 2.15
    -5 8 -5 1.69 2.54
    5 -8 6 1.11 2.2
    -5 8 -6 -2 1.96
    5 -8 7 -2.55 4.23
    -5 8 -7 1.48 2.69
    5 -8 8 1.21 2.48
    -5 8 -8 0.86 1.8
    -5 8 -9 1.89 2.36
    -5 7 9 0.56 1.2
    -5 7 8 0.25 1.38
    -5 7 7 0.39 1.97
    -5 7 6 1.24 0.41
    5 -7 -6 0.03 1.26
    -5 7 5 2.79 0.31
    5 -7 -5 -0.43 0.53
    5 -7 -4 13.44 4.43
    -5 7 4 26.22 8.06
    -5 7 3 51.67 10.41
    5 -7 -3 27.75 6.28
    -5 7 2 4.4 2.6
    5 -7 -2 5.64 3.02
    5 -7 -1 55.87 9.47
    -5 7 1 54.91 9.79
    5 -7 0 12.3 4.49
    -5 7 0 8.88 4.16
    5 -7 1 4.44 2.84
    -5 7 -1 4.12 3.1
    -5 7 -2 20.62 5.64
    5 -7 2 10.39 4.54
    5 -7 3 21.55 7.14
    -5 7 -3 15.9 5.33
    5 -7 4 18.52 6.09
    -5 7 -4 23.76 6.71
    5 -7 5 1.27 1.92
    -5 7 -5 6.51 3.58
    -5 7 -6 1.01 2.02
    -5 7 -7 0.97 1.21
    -5 7 -8 0.12 0.41
    -5 7 -9 6.72 4.33
    -5 6 10 1.82 3.63
    -5 6 9 0.66 2.93
    -5 6 8 1.82 2.27
    -5 6 8 -0.09 0.34
    -5 6 7 9.72 4.65
    -5 6 7 6.26 3.68
    -5 6 6 26.97 7.57
    5 -6 -6 13.49 4.78
    -5 6 6 23.11 5.77
    5 -6 -5 17.05 4.86
    -5 6 5 10.15 3.64
    -5 6 5 15.94 6.46
    -5 6 4 16.15 6.25
    -5 6 4 11.49 3.39
    5 -6 -4 12.75 3.92
    -5 6 3 17.84 5.79
    5 -6 -3 12.34 3.97
    -5 6 2 38.06 8.69
    5 -6 -2 33.19 6.73
    5 -6 -1 13.14 4.3
    -5 6 1 18.68 5.48
    5 -6 0 9.2 3.89
    -5 6 0 2.94 3.48
    5 -6 1 2.65 2.6
    -5 6 -1 4.67 2.48
    -5 6 -2 1.69 1.35
    5 -6 2 3.54 2.71
    5 -6 3 50.56 10.33
    -5 6 -3 42.29 8.41
    -5 6 -4 21.58 6.18
    -5 6 -5 11.15 5.07
    -5 6 -6 0.42 0.84
    -5 6 -7 0.69 2.4
    -5 6 -8 -0.98 1.48
    -5 6 -9 -2.82 3
    -5 6 -10 0.69 2.72
    -5 5 11 1.98 2.15
    -5 5 10 -2.09 4.18
    -5 5 9 3.31 3.04
    -5 5 8 2.53 2.92
    -5 5 7 3.78 2.19
    -5 5 6 0.81 2.01
    5 -5 -6 0.23 0.97
    -5 5 6 0.79 1.98
    -5 5 5 6.96 4.31
    5 -5 -5 5.71 2.74
    -5 5 5 1.45 0.82
    -5 5 4 44.45 9.92
    -5 5 4 29.13 5.36
    5 -5 -4 25.93 5.29
    -5 5 3 43.78 6.21
    -5 5 3 77.11 12.67
    5 -5 -3 47.41 7.35
    -5 5 2 41.23 4.07
    -5 5 2 51.98 9.33
    5 -5 -2 34.16 6.35
    5 -5 -1 57.45 8.59
    -5 5 1 52.36 9.09
    5 -5 0 50.08 8.53
    -5 5 0 52.43 8.72
    -5 5 -1 3.68 2.63
    5 -5 1 1.91 2.53
    -5 5 -2 7.61 3.98
    5 -5 2 9.65 3.65
    -5 5 -3 40.95 8.21
    -5 5 -4 23.03 6.47
    -5 5 -5 7.52 4.39
    -5 5 -6 5.77 3.8
    -5 5 -7 -2 2.1
    -5 5 -8 2.73 1.62
    -5 5 -9 -1.83 2.83
    -5 5 -10 0.08 2.16
    -5 4 11 2.77 2.76
    -5 4 10 -1.57 1.39
    -5 4 9 -2.43 2.9
    -5 4 8 -2.18 2.57
    -5 4 7 0.23 0.98
    -5 4 6 27.98 7.33
    -5 4 6 22.88 5.35
    -5 4 5 99.58 10.92
    -5 4 5 141.43 17.25
    5 -4 -5 105.16 10.99
    -5 4 4 64.04 8.08
    5 -4 -4 70.9 8.31
    -5 4 4 106.89 15.1
    -5 4 3 -0.9 2.81
    -5 4 3 1.03 1.27
    5 -4 -3 2.8 1.59
    5 -4 -2 4.01 1.95
    -5 4 2 4.98 2.66
    -5 4 2 7.47 2.09
    5 -4 -1 14.51 3.87
    -5 4 1 10.2 1.5
    -5 4 1 14.84 2
    -5 4 1 11.58 3.91
    5 -4 0 31.3 6.44
    -5 4 0 23.6 5.87
    5 -4 1 45.25 7.95
    -5 4 -1 44.09 8.1
    -5 4 -2 55.81 9
    5 -4 2 30.86 2.94
    5 -4 3 14.47 2.8
    -5 4 -3 22.83 5.75
    -5 4 -4 38.31 8.08
    5 -4 4 31.56 5.09
    -5 4 -5 4.88 3.12
    5 -4 5 2.04 1.36
    -5 4 -6 15.26 5.39
    5 -4 6 19.17 4.71
    -5 4 -7 15.05 5.31
    -5 4 -8 4.75 2.68
    -5 4 -9 -2.36 1.21
    -5 4 -10 -1.93 3.27
    -5 3 11 0.1 1.83
    -5 3 10 -0.11 1.01
    -5 3 9 6.65 4.17
    -5 3 8 -2.12 2.53
    -5 3 7 3.88 2.63
    -5 3 6 15.05 4.61
    -5 3 5 3.85 3.37
    -5 3 5 2.72 1.55
    -5 3 4 21.45 7.27
    -5 3 4 8.24 2.88
    5 -3 -4 6.4 1.95
    -5 3 3 10.92 4.67
    -5 3 3 12.46 3.55
    5 -3 -3 10.45 2.92
    5 -3 -2 10.83 3.08
    -5 3 2 10.99 2.72
    -5 3 2 12.14 4.43
    -5 3 1 53.03 8.44
    5 -3 -1 45.66 6.65
    -5 3 1 41.97 4.43
    5 -3 -1 35.66 3.43
    5 -3 0 22.69 5.15
    -5 3 0 13.96 2.08
    -5 3 0 22.41 5.12
    -5 3 -1 17.9 2.34
    5 -3 1 40.48 3.23
    -5 3 -1 47.21 8.03
    5 -3 1 26.48 2.42
    -5 3 -2 1.76 2.54
    5 -3 2 -0.1 0.57
    -5 3 -2 0.68 0.68
    5 -3 3 7.79 2.14
    -5 3 -3 10.46 2.95
    5 -3 4 13.74 3.16
    -5 3 -4 20.06 5.93
    5 -3 5 16.21 4.16
    -5 3 -5 28 6.91
    -5 3 -6 0.79 1.63
    5 -3 6 4.05 2.08
    -5 3 -7 5.3 3.55
    5 -3 7 3.17 2.49
    -5 3 -8 5.95 5.37
    5 -3 8 7.74 3.48
    -5 3 -9 -1.65 3.23
    5 -3 9 1.14 2.19
    -5 3 -10 -0.07 1.46
    -5 2 11 2.45 3.25
    -5 2 10 2.56 0.21
    -5 2 9 5.38 3.61
    -5 2 8 -0.77 1.39
    -5 2 7 14.3 4.65
    -5 2 6 11.65 3.91
    -5 2 5 88.12 10.1
    -5 2 5 117.51 15.22
    -5 2 4 179.53 14.13
    5 -2 -4 107.91 8.79
    -5 2 3 21.03 5.82
    -5 2 3 24.53 4.9
    5 -2 -3 19.36 3.22
    -5 2 2 112.07 9.98
    -5 2 2 131.68 14.12
    5 -2 -2 98.01 8.62
    -5 2 1 63.9 9.21
    -5 2 1 49.19 5.56
    5 -2 -1 60.29 7.23
    -5 2 0 40.92 4.68
    5 -2 0 52.87 7.37
    -5 2 0 43.68 7.28
    -5 2 -1 50.37 5.18
    -5 2 -1 77.18 10
    -5 2 -2 18.34 4.85
    -5 2 -2 17.35 2.98
    -5 2 -3 13.24 2.85
    5 -2 3 20.21 3.56
    -5 2 -3 20.67 5.58
    5 -2 4 34.41 5.5
    -5 2 -4 27.67 4.7
    -5 2 -4 39.58 7.41
    5 -2 5 40.23 6.57
    -5 2 -5 39.68 8.11
    -5 2 -5 45.68 8.66
    5 -2 6 19.02 4.89
    -5 2 -6 19.88 6.09
    5 -2 7 14.16 4.49
    -5 2 -7 7.34 3.79
    -5 2 -8 18.87 6.5
    5 -2 8 12.69 4.49
    -5 2 -9 1.37 1.18
    5 -2 9 2.77 2.34
    -5 2 -10 -1.71 2.38
    5 -2 10 0.55 1.49
    -5 1 11 2.65 2.52
    -5 1 10 8.33 4.43
    -5 1 9 4.12 2.08
    -5 1 8 2.04 0.99
    -5 1 7 3.41 2.62
    -5 1 6 2.63 1.77
    -5 1 5 -0.85 0.81
    -5 1 5 -0.19 0.74
    -5 1 4 49.85 9.4
    -5 1 4 43.52 7.04
    -5 1 3 74.93 9.03
    -5 1 3 109.84 13.11
    5 -1 -3 39.55 3.66
    -5 1 2 43.65 6.35
    -5 1 2 45.1 8.03
    5 -1 -2 39.23 4.27
    -5 1 1 100.31 9.09
    -5 1 1 102.59 11.3
    5 -1 -1 129.36 10.18
    -5 1 0 68.6 7.03
    -5 1 0 69.01 9.14
    -5 1 -1 113.26 9.35
    -5 1 -1 122.01 12.42
    -5 1 -2 5.03 1.95
    -5 1 -2 5.69 2.67
    -5 1 -3 42.93 5.82
    -5 1 -3 56.3 8.52
    -5 1 -4 26.53 5.81
    -5 1 -4 19.71 4.15
    -5 1 -5 25.96 5.08
    5 -1 5 26.12 5.47
    -5 1 -5 34.54 7.3
    -5 1 -5 29.84 6.58
    5 -1 6 22.06 5.45
    -5 1 -6 14.38 4.84
    5 -1 7 2.25 2.46
    -5 1 -7 2.79 2.4
    5 -1 8 1.52 2.64
    -5 1 -8 1.01 2.43
    5 -1 9 6.67 3.9
    -5 1 -9 4.45 1.66
    -5 1 -10 -0.57 1.03
    5 -1 10 0.61 2.67
    -5 0 11 2.81 4.06
    -5 0 10 -1.27 2.72
    -5 0 9 0.9 1.23
    -5 0 8 1.26 1.81
    -5 0 7 0.19 1.27
    -5 0 6 2.03 1.68
    -5 0 5 -1.32 0.93
    -5 0 4 24.08 5.36
    -5 0 4 38.61 7.96
    -5 0 3 31.01 7.15
    -5 0 3 21.71 4.99
    -5 0 2 130.3 12.94
    -5 0 2 126.73 11.55
    -5 0 1 131.83 11.46
    -5 0 1 129.08 12.72
    5 0 -1 156.24 10.15
    -5 0 0 30.23 5.02
    -5 0 0 33.13 5.92
    -5 0 -1 79.01 8.35
    -5 0 -1 81.56 9.46
    -5 0 -2 6.15 2.32
    -5 0 -2 3.54 2.04
    -5 0 -3 40.93 6.09
    -5 0 -3 46.76 7.46
    -5 0 -4 79.65 9.17
    -5 0 -4 89.27 11.57
    -5 0 -4 88.93 11.28
    -5 0 -5 -0.47 0.6
    -5 0 -5 2.22 1.46
    5 0 6 13.21 4.69
    -5 0 -6 3.62 1.88
    -5 0 -6 7.88 3.52
    5 0 7 33.31 7.63
    -5 0 -7 32.89 7.69
    5 0 8 8.62 4.08
    -5 0 -8 2.91 3.01
    5 0 9 1.81 2.74
    -5 0 -9 2.43 2.46
    5 0 10 3.3 3.62
    -5 0 -10 7.08 4.79
    -5 -1 11 0.6 1.83
    -5 -1 10 5.74 3.79
    -5 -1 9 3.16 2.43
    -5 -1 8 2.6 1.86
    -5 -1 7 1.61 0.9
    -5 -1 6 -0.31 0.65
    -5 -1 5 2.5 2.22
    -5 -1 4 40.22 7.17
    -5 -1 4 60.07 9.4
    -5 -1 3 91.24 11.08
    -5 -1 3 93.1 11.65
    -5 -1 2 36.34 6.67
    -5 -1 2 45.94 7.36
    -5 -1 1 103.76 10.26
    5 1 -1 67.53 4.92
    -5 -1 1 97.31 9.83
    -5 -1 0 82.32 9.08
    -5 -1 0 82.42 9
    -5 -1 -1 116.85 11.06
    -5 -1 -1 120.01 11.47
    -5 -1 -2 5.08 2
    -5 -1 -2 8.39 2.79
    -5 -1 -3 48.4 7.29
    -5 -1 -3 48.52 7.62
    -5 -1 -4 20.21 4.79
    -5 -1 -4 27.49 5.97
    -5 -1 -4 25.96 5.74
    -5 -1 -5 36.81 6.69
    -5 -1 -5 21.71 5.87
    -5 -1 -6 21.85 5.32
    -5 -1 -6 26.96 6.73
    -5 -1 -7 3.62 2.41
    5 1 7 1.62 1.07
    5 1 8 5.3 3.54
    -5 -1 -8 -1.25 2.34
    5 1 9 5.16 4.22
    -5 -1 -9 4.62 3.7
    5 1 10 1.71 3.49
    -5 -1 -10 -2.57 2.72
    -5 -2 11 -0.39 1.08
    -5 -2 10 3.74 3.03
    -5 -2 9 3.21 2.68
    -5 -2 8 -1.4 1.48
    -5 -2 7 10.46 4.03
    -5 -2 6 18.56 5.07
    -5 -2 5 99.51 11.92
    -5 -2 4 153.9 15.44
    -5 -2 4 198.44 17.21
    -5 -2 3 26.44 5.96
    -5 -2 3 14.65 4.57
    -5 -2 2 119.08 12.83
    -5 -2 2 100.14 10.62
    -5 -2 1 65.04 7.75
    -5 -2 1 59.11 8.06
    5 2 -1 37.23 3.55
    -5 -2 0 45.01 6.39
    -5 -2 0 50.3 7.29
    -5 -2 -1 62.26 7.83
    -5 -2 -1 58.69 8.15
    -5 -2 -2 20.42 4.77
    -5 -2 -2 21.64 4.59
    -5 -2 -3 25.86 5.52
    -5 -2 -3 22.29 5.12
    -5 -2 -3 18.15 4.68
    -5 -2 -4 86.07 10.68
    -5 -2 -4 30.23 6.6
    -5 -2 -5 40.14 7.52
    -5 -2 -5 30.95 7.11
    -5 -2 -6 19.67 5.34
    -5 -2 -6 19.84 5.49
    -5 -2 -7 9.37 4.03
    -5 -2 -7 4.96 3.35
    5 2 8 24.08 7.82
    -5 -2 -8 8.72 4.16
    5 2 9 0.33 0.88
    -5 -2 -9 0.48 2.5
    5 2 10 2.35 3.72
    -5 -3 10 0.66 1.87
    -5 -3 9 8.29 4.17
    -5 -3 8 2.07 1.82
    -5 -3 7 6.97 3.29
    -5 -3 6 11.47 4.47
    -5 -3 5 4.17 2.24
    -5 -3 4 8.87 3.03
    -5 -3 4 14.03 4.9
    -5 -3 3 14.76 4.28
    -5 -3 3 14.64 4.4
    -5 -3 2 10.8 2.96
    -5 -3 2 7.94 3.33
    -5 -3 1 40.46 6.87
    -5 -3 1 43.82 5.98
    -5 -3 0 12.5 3.14
    -5 -3 0 15.74 4.41
    -5 -3 -1 44.03 7.34
    -5 -3 -1 42.83 6.18
    -5 -3 -2 2.35 2.09
    -5 -3 -2 0.61 0.42
    -5 -3 -2 1.6 1.24
    -5 -3 -3 6.95 2.73
    -5 -3 -3 9.43 3.21
    -5 -3 -3 8.76 3.54
    -5 -3 -4 16.26 4.44
    -5 -3 -4 17.52 4.41
    -5 -3 -5 17.68 5.24
    -5 -3 -5 27.37 6.5
    -5 -3 -6 3.84 3.2
    -5 -3 -6 9.34 4.31
    -5 -3 -7 6.13 3.24
    -5 -3 -7 -1.99 2.34
    -5 -3 -8 6.37 3.88
    5 3 8 10.86 5.88
    -5 -3 -8 4.94 3.92
    5 3 9 2.63 2.19
    5 3 10 1.59 4.23
    -5 -4 10 -0.32 1.69
    -5 -4 9 -0.03 1.73
    -5 -4 8 0.3 1.17
    -5 -4 7 4.33 2.96
    -5 -4 6 16.42 5.39
    -5 -4 5 98.55 12.72
    -5 -4 5 113.87 12.44
    -5 -4 4 68.22 10.8
    -5 -4 4 80.08 9.77
    -5 -4 3 2.89 2.18
    -5 -4 3 0.77 0.62
    -5 -4 2 6.51 2.33
    -5 -4 2 2.82 1.99
    -5 -4 1 15.25 4.63
    -5 -4 1 14.9 3.32
    -5 -4 0 26.01 4.34
    -5 -4 0 29.51 6.33
    -5 -4 -1 43.67 7.65
    -5 -4 -1 41.75 5.92
    -5 -4 -1 41.13 5.76
    -5 -4 -2 45.05 7.79
    -5 -4 -2 51.04 7.08
    -5 -4 -2 44.89 6.64
    -5 -4 -3 28.16 6.6
    -5 -4 -3 19.84 4.82
    -5 -4 -4 43.39 7.98
    -5 -4 -4 33.41 6.89
    -5 -4 -5 4.14 3
    -5 -4 -5 1.94 1.9
    -5 -4 -6 21.41 6.28
    -5 -4 -6 16.95 5.6
    -5 -4 -7 17.6 6.2
    -5 -4 -7 15.11 5.14
    -5 -4 -8 -0.87 1.09
    -5 -4 -8 0.57 0.56
    5 4 9 13 8.49
    -5 -4 -9 -1.16 1.01
    5 4 10 -0.69 1.66
    -5 -5 10 2.12 2.16
    -5 -5 9 -1.59 0.89
    -5 -5 8 6.06 3.79
    -5 -5 7 0.52 0.7
    -5 -5 6 1.24 1.39
    -5 -5 5 5.44 2.55
    -5 -5 5 3.55 1.78
    -5 -5 4 30.3 7.35
    -5 -5 4 23.87 4.85
    -5 -5 3 52 9.31
    -5 -5 3 43.43 6.18
    -5 -5 2 33.93 7.19
    -5 -5 2 24.35 4.1
    -5 -5 1 43.2 5.33
    -5 -5 1 70.02 9.93
    -5 -5 0 41.76 5.28
    -5 -5 0 37.8 7.28
    -5 -5 0 38.27 5.14
    -5 -5 -1 3.65 1.97
    -5 -5 -1 2.37 1.3
    -5 -5 -1 3.44 1.5
    -5 -5 -2 6.88 3.62
    -5 -5 -2 3.83 1.96
    -5 -5 -3 34.78 7.57
    -5 -5 -3 35.04 6.31
    -5 -5 -4 17.75 5.03
    -5 -5 -4 13.75 3.93
    -5 -5 -5 5.67 3.51
    -5 -5 -5 -0.72 2.08
    -5 -5 -6 16.51 5.51
    -5 -5 -6 14.97 5.51
    -5 -5 -7 0.1 0.64
    -5 -5 -7 2.72 2.39
    -5 -5 -8 3.23 2.83
    -5 -5 -9 3.9 3.18
    5 5 9 3.4 5.48
    -5 -6 10 2.06 1.73
    -5 -6 9 -0.1 1.65
    -5 -6 8 1.79 2.16
    -5 -6 7 0.38 1.31
    -5 -6 6 17.3 5.83
    -5 -6 5 12.22 4.32
    -5 -6 5 13.39 4.93
    -5 -6 4 8.17 2.52
    -5 -6 4 11.94 4.32
    -5 -6 3 6.77 2.1
    -5 -6 3 10.16 4.72
    -5 -6 3 6.66 3.65
    -5 -6 2 29.92 4.19
    -5 -6 2 42.54 8.18
    -5 -6 2 27.8 4.26
    -5 -6 1 8.54 2.16
    -5 -6 1 22.11 6.17
    -5 -6 1 11.07 2.31
    -5 -6 1 12.13 3.04
    -5 -6 0 7.59 2.84
    -5 -6 0 1.87 1.08
    -5 -6 0 4.43 1.58
    -5 -6 -1 1.28 0.55
    -5 -6 -1 0.38 0.53
    -5 -6 -2 1.95 1.53
    -5 -6 -2 1.56 1.04
    -5 -6 -3 38.19 7.8
    -5 -6 -3 40.28 6.73
    -5 -6 -4 12.06 4.59
    -5 -6 -4 18.51 4.82
    -5 -6 -5 8.53 4.27
    -5 -6 -5 8.95 4.04
    -5 -6 -6 0.71 0.72
    -5 -6 -7 2.24 1.47
    -5 -6 -8 -0.86 1.89
    -5 -6 -9 -4.12 3.08
    5 6 9 17.95 9.41
    -5 -7 9 -1.2 2.47
    -5 -7 8 4.33 3.54
    -5 -7 7 -0.07 0.95
    -5 -7 6 1.08 2.13
    -5 -7 5 -2.64 2.79
    -5 -7 4 20.39 6.64
    -5 -7 3 36.43 7.89
    -5 -7 2 4.59 2.73
    -5 -7 2 2.31 1.22
    -5 -7 1 65.23 10.48
    -5 -7 1 49.07 6.85
    -5 -7 0 10.97 4.03
    -5 -7 -1 2.85 2.68
    -5 -7 -1 2.28 1.71
    -5 -7 -2 19.8 5.52
    -5 -7 -2 14.12 3.9
    -5 -7 -3 12.82 4.78
    -5 -7 -3 13.7 4.24
    -5 -7 -4 22.67 6.6
    -5 -7 -5 0.81 0.11
    -5 -7 -6 -2.37 2.37
    -5 -7 -7 -0.52 2.82
    -5 -7 -8 -3.26 2.68
    -5 -8 9 1.72 1.32
    -5 -8 8 0.61 1.61
    -5 -8 7 -0.65 2.15
    -5 -8 6 6.47 4.05
    -5 -8 5 3.34 2.64
    -5 -8 4 7.72 4.42
    -5 -8 3 15.01 5.35
    -5 -8 2 54.25 9.75
    -5 -8 2 43.15 6.68
    -5 -8 1 12.91 4.12
    -5 -8 1 9.12 3.14
    -5 -8 0 11.34 4.76
    -5 -8 0 4.97 2.38
    -5 -8 -1 32.09 7.69
    -5 -8 -2 16.08 5.43
    -5 -8 -3 -0.07 0.82
    -5 -8 -4 2.16 2.5
    -5 -8 -5 -3.52 2.61
    -5 -8 -6 2.53 1.78
    -5 -8 -7 -2.88 2.42
    -5 -8 -8 -0.14 1.48
    -5 -9 8 4.76 3.42
    -5 -9 7 -1.45 2.04
    -5 -9 6 -1.3 0.57
    -5 -9 5 2.31 2.77
    -5 -9 5 4.34 2.33
    -5 -9 4 -3.45 2.5
    -5 -9 3 6.51 3.2
    -5 -9 2 3.13 3.1
    -5 -9 2 3.11 1.55
    -5 -9 1 2.25 1.91
    -5 -9 1 0.75 0.4
    -5 -9 0 2.42 1.89
    -5 -9 0 9.16 3.71
    -5 -9 -1 16.45 5.97
    -5 -9 -1 11.55 4.29
    -5 -9 -2 4.85 3.06
    -5 -9 -3 4.01 2.65
    -5 -9 -4 3.91 2.51
    -5 -9 -5 7.07 4.64
    -5 -9 -6 4.6 3.73
    -5 -9 -7 -7.39 4.07
    -5 -10 7 -0.32 2.62
    -5 -10 6 0.44 0.7
    -5 -10 6 0.84 1.13
    -5 -10 5 0.93 0.54
    -5 -10 4 7.55 3.79
    -5 -10 3 1.91 2.3
    -5 -10 2 1.26 2.11
    -5 -10 1 0.63 0.38
    -5 -10 1 2.61 1.86
    -5 -10 0 7.69 4.05
    -5 -10 0 10.62 4.51
    -5 -10 -1 5.42 3.25
    -5 -10 -1 7.02 3.78
    -5 -10 -2 0.04 1.43
    -5 -10 -3 0.01 1.96
    -5 -10 -4 0.02 1.06
    -5 -10 -5 4.33 3.46
    -5 -10 -6 2.08 3.04
    -5 -11 6 0.87 1.85
    -5 -11 5 -1.83 1.94
    -5 -11 4 -2.68 2.34
    -5 -11 3 0.66 1
    -5 -11 2 2.77 2.62
    -5 -11 1 -1.35 1.46
    -5 -11 1 -1.02 2.36
    -5 -11 0 -1.87 1.73
    -5 -11 0 -1.13 2.03
    -5 -11 -1 0.6 2.39
    -5 -11 -1 1.55 1.92
    -5 -11 -2 10.19 4.93
    -5 -11 -3 -5.56 3.46
    -5 -11 -4 -0.38 0.92
    -5 -11 -5 2.39 1.78
    -5 -12 5 1.17 4.09
    -5 -12 4 1.04 1.47
    -5 -12 3 0.75 1.2
    -5 -12 2 -0.29 0.79
    -5 -12 1 2.77 2.54
    -5 -12 0 3.05 3.1
    -5 -12 0 1.58 1.91
    -5 -12 -1 1.51 0.48
    -5 -12 -1 -0.11 1.97
    -5 -12 -2 -1.03 2.39
    -5 -12 -3 3.3 3.09
    -5 -12 -4 1.83 2.07
    -5 -13 4 -0.86 2.13
    -5 -13 3 2.22 2.02
    -5 -13 2 1.13 2.49
    -5 -13 1 1.28 1.84
    -5 -13 0 0.4 1.59
    -5 -13 -1 -2.58 2.44
    -5 -13 -1 -1.41 2.39
    -5 -13 -2 0.28 0.64
    -5 -13 -3 -4.4 3.27
    6 -13 -3 0.28 0.52
    6 -13 -2 -1.02 3.3
    6 -13 -1 -1.68 2.65
    6 -13 0 -0.89 1.84
    -6 12 6 2.68 4.18
    -6 12 5 4.34 4.31
    6 -12 -5 -0.55 0.52
    -6 12 4 7.72 5.4
    6 -12 -4 -0.35 0.98
    -6 12 3 -1.05 2.28
    6 -12 -3 -0.05 1.34
    -6 12 2 0.05 1.34
    6 -12 -2 2.15 3
    -6 12 1 1 2.24
    6 -12 -1 -1.49 1.8
    -6 12 0 -1.25 0.85
    6 -12 0 5.48 4.55
    6 -12 1 0.43 0.74
    6 -12 2 -1.94 0.97
    6 -12 3 1.61 1.62
    -6 11 7 1.35 1.91
    -6 11 6 -1.36 2.02
    -6 11 5 -1.44 2.4
    6 -11 -5 -2.3 3.07
    6 -11 -4 0.56 1.37
    -6 11 4 1.97 3.57
    -6 11 3 -0.51 2.94
    6 -11 -3 -1.02 1.91
    -6 11 2 2.44 2.79
    6 -11 -2 1.88 2.04
    -6 11 1 3.65 2.95
    6 -11 -1 -0.99 2.88
    6 -11 0 1.52 2.55
    -6 11 0 -1.27 1.26
    -6 11 -1 6.15 3.92
    6 -11 1 3.7 3.14
    6 -11 2 -0.31 0.53
    -6 11 -2 1.5 1.12
    6 -11 3 -0.85 0.91
    -6 11 -3 1.31 1.64
    6 -11 4 1.19 0.7
    -6 11 -4 1.86 1.78
    -6 11 -5 0.36 3.14
    -6 10 7 1.14 2.19
    -6 10 6 -1.83 0.69
    -6 10 5 0.93 2.38
    6 -10 -5 0.29 2.15
    -6 10 4 2.89 3.64
    6 -10 -4 0.29 1.31
    -6 10 3 19.54 7.9
    6 -10 -3 2.47 1.72
    -6 10 2 3.78 3.44
    6 -10 -2 0.63 2.54
    -6 10 1 2.34 2.39
    6 -10 -1 1.96 2
    6 -10 0 -3.21 2.4
    -6 10 0 1.32 1.46
    6 -10 1 6.18 3.7
    -6 10 -1 1.85 2.66
    6 -10 2 3.81 2.91
    -6 10 -2 1.13 2.2
    6 -10 3 -0.25 2.53
    -6 10 -3 6.91 4.62
    6 -10 4 4.29 3.34
    -6 10 -4 2.16 3.25
    6 -10 5 2.38 3.13
    -6 10 -5 -3.06 3.71
    -6 10 -6 -1.8 2.52
    -6 9 8 2.44 4.62
    -6 9 7 -1.75 1.13
    -6 9 6 2.83 2.68
    -6 9 5 3.55 4.93
    6 -9 -5 -2.74 1.99
    -6 9 4 5.72 3.46
    6 -9 -4 5.56 3.36
    -6 9 3 7.66 4.35
    6 -9 -3 3.23 2.41
    -6 9 2 4.42 3.55
    6 -9 -2 4.85 3.38
    6 -9 -1 2.95 2.72
    -6 9 1 3.11 2.92
    -6 9 0 21.12 6.78
    6 -9 0 16.6 6.15
    6 -9 1 -1.21 1.98
    -6 9 -1 1.86 2.73
    6 -9 2 4.37 3.79
    -6 9 -2 -1.47 1.45
    6 -9 3 4.47 4.34
    -6 9 -3 3.32 3.17
    6 -9 4 1.88 2.52
    -6 9 -4 2.04 1.97
    6 -9 5 -2.28 4.3
    -6 9 -5 1.76 2.69
    6 -9 6 5.38 3.7
    -6 9 -6 1.29 2.65
    -6 9 -7 0 1.59
    -6 9 -8 -3.17 2.78
    -6 8 8 -2.07 3.78
    -6 8 7 1.07 1.48
    -6 8 6 1.69 1.86
    -6 8 5 -1.57 1.23
    6 -8 -5 0.31 1.28
    -6 8 4 17.52 7.45
    6 -8 -4 15.33 5.14
    -6 8 3 -2.38 3.45
    6 -8 -3 1.31 2.26
    -6 8 2 32.57 8.34
    6 -8 -2 31.87 7.68
    6 -8 -1 1.67 2.26
    -6 8 1 4.63 2.88
    6 -8 0 24.69 6.94
    -6 8 0 29 7.79
    6 -8 1 7.32 3.85
    -6 8 -1 3.52 2.67
    6 -8 2 6.07 4.87
    -6 8 -2 5.07 2.95
    6 -8 3 1.31 1.23
    -6 8 -3 1.7 3.48
    6 -8 4 9.18 5.31
    -6 8 -4 11.41 4.62
    6 -8 5 2.96 3.73
    -6 8 -5 7.3 4.48
    6 -8 6 -1.48 1.7
    -6 8 -6 1.32 2.97
    6 -8 7 3.06 5.27
    -6 8 -7 -2.98 2.6
    -6 8 -8 0 1.08
    -6 7 9 -3.58 4.14
    -6 7 8 0.77 1.57
    -6 7 7 0.82 1.79
    -6 7 6 0.85 0.49
    6 -7 -5 6.52 2.66
    -6 7 5 13.69 7.13
    -6 7 4 0.72 0.8
    6 -7 -4 2.38 1.83
    -6 7 3 8.54 3.96
    6 -7 -3 5.27 3.09
    -6 7 2 22.25 7.05
    6 -7 -2 20.54 5.86
    6 -7 -1 40.09 8.39
    -6 7 1 47.26 10.06
    6 -7 0 1.68 2.26
    -6 7 0 2.83 2.87
    6 -7 1 13.53 5.42
    -6 7 -1 17.69 5.64
    -6 7 -2 -1.1 1.59
    6 -7 2 -1.32 2.13
    6 -7 3 -2.54 2.4
    -6 7 -3 2.7 2.52
    6 -7 4 1.63 2.11
    -6 7 -4 2.92 3.38
    6 -7 5 -1.13 3.9
    -6 7 -5 0.26 2.73
    6 -7 6 3.44 3.72
    -6 7 -6 0.44 2.02
    -6 7 -7 -2.99 3.13
    -6 7 -8 0.9 1.89
    -6 6 9 -0.65 1.1
    -6 6 8 5.57 3.53
    -6 6 7 5.69 4.6
    -6 6 6 3.65 4.33
    -6 6 5 21.4 7.24
    6 -6 -5 8.87 3.65
    -6 6 4 26.94 9.09
    6 -6 -4 18.45 5.22
    -6 6 3 15.42 6.33
    6 -6 -3 22.32 5.59
    -6 6 2 26.16 7.21
    6 -6 -2 15.06 4.57
    6 -6 -1 21.38 5.64
    -6 6 1 16.99 5.89
    6 -6 0 22.07 6.41
    -6 6 0 18.69 5.91
    -6 6 -1 108.23 14.82
    6 -6 1 118.3 15.87
    -6 6 -2 2.47 2.36
    6 -6 2 6.41 3.05
    6 -6 3 15.91 6.54
    -6 6 -3 13.11 4.92
    6 -6 4 6.51 4.76
    -6 6 -4 4.96 4.07
    -6 6 -5 2.07 2.4
    -6 6 -6 3.73 2.63
    -6 6 -7 -3.33 3.1
    -6 6 -8 0.35 1.9
    -6 6 -9 1.36 2.17
    -6 5 9 0.87 1.89
    -6 5 8 0.09 1.17
    -6 5 7 0.32 1.58
    -6 5 6 1.01 3.02
    -6 5 5 -0.11 2.75
    6 -5 -4 16 4.21
    -6 5 4 14.08 6.77
    -6 5 3 30.39 8.26
    6 -5 -3 23.05 5.11
    -6 5 2 84.91 13.1
    6 -5 -2 70.25 9.82
    6 -5 -1 15.95 4.74
    -6 5 1 14.16 5.06
    6 -5 0 22.09 6.08
    -6 5 0 27.12 7.12
    6 -5 1 2.6 2.31
    -6 5 -1 -0.08 1.38
    -6 5 -2 13.5 4.86
    6 -5 2 10.47 5.24
    -6 5 -3 25.44 6.92
    -6 5 -4 6.38 2.98
    -6 5 -5 14.43 5.73
    -6 5 -6 4.27 3.34
    -6 5 -7 3.04 2.15
    -6 5 -8 -1.23 2.71
    -6 5 -9 4.11 3.62
    -6 4 11 1.69 1.62
    -6 4 10 4.6 3.92
    -6 4 9 1.46 2.02
    -6 4 9 0.55 0.38
    -6 4 8 4.72 3.35
    -6 4 8 -1.2 1.06
    -6 4 7 2.16 2.51
    -6 4 7 1.77 1.33
    -6 4 6 3.3 2.06
    -6 4 6 3.97 1.87
    -6 4 5 8.51 4.32
    -6 4 5 3.5 1.95
    -6 4 4 2.46 3.64
    -6 4 4 1.8 0.78
    6 -4 -4 5.3 2.25
    -6 4 3 3.17 1.69
    -6 4 3 1.27 1.45
    6 -4 -3 0.88 0.62
    6 -4 -2 8.72 2.95
    -6 4 2 13.96 5.14
    6 -4 -1 8.42 3.12
    -6 4 1 13.06 4.83
    6 -4 0 65.05 10.23
    -6 4 0 69.08 10.67
    -6 4 -1 96.83 12.81
    6 -4 1 118.11 14.88
    -6 4 -2 14.65 4.85
    -6 4 -3 3.46 2.42
    -6 4 -4 14.18 5.52
    -6 4 -5 9.47 3.54
    -6 4 -6 0.69 1.62
    -6 4 -7 8.23 4.29
    -6 4 -8 4.04 3.23
    -6 4 -9 -0.13 0.64
    -6 3 11 -1.17 2.63
    -6 3 10 -0.42 2.26
    -6 3 9 4.21 2.96
    -6 3 8 -0.17 2.38
    -6 3 8 2.73 2.13
    -6 3 7 0.56 1.44
    -6 3 7 2.3 3.15
    -6 3 6 12.02 5.05
    -6 3 6 4.73 2.29
    -6 3 5 9.6 3.32
    -6 3 5 6.96 5
    -6 3 4 53.88 11.86
    -6 3 4 33.53 6.63
    -6 3 3 46.56 7.18
    -6 3 3 50.08 10.54
    6 -3 -3 30.49 5.08
    6 -3 -2 42.1 6.29
    -6 3 2 68.93 10.97
    -6 3 1 59.28 6.17
    6 -3 -1 85.26 9.78
    -6 3 1 79.27 11.16
    6 -3 0 31.13 6.84
    -6 3 0 12.62 2.31
    -6 3 0 24.91 6.16
    -6 3 -1 28 3.24
    -6 3 -1 67.45 10.07
    6 -3 1 55.89 9.26
    -6 3 -2 69.17 10.68
    -6 3 -2 36.91 4.09
    -6 3 -3 23.85 6.49
    -6 3 -4 24.71 6.39
    -6 3 -5 12.37 5.52
    -6 3 -6 2.8 3.29
    -6 3 -7 1.82 2.06
    -6 3 -8 15.11 5.68
    -6 3 -9 1.75 1.82
    -6 2 11 3.78 3.33
    -6 2 10 3.28 2.65
    -6 2 9 -0.4 2.02
    -6 2 8 -0.24 0.68
    -6 2 7 -0.05 1.36
    -6 2 7 -0.45 1.43
    -6 2 6 2.67 2.03
    -6 2 6 2.08 2.53
    -6 2 5 25.48 5.92
    -6 2 5 22.05 6.82
    -6 2 4 25.93 7.45
    -6 2 4 20.39 5.1
    -6 2 3 55.24 8.26
    6 -2 -3 34.09 4.57
    -6 2 3 82.67 12.74
    6 -2 -2 22.08 4.11
    -6 2 2 44.33 8.64
    -6 2 2 37.47 5.81
    6 -2 -1 7.24 2.42
    -6 2 1 6.18 2.29
    -6 2 1 10.15 3.68
    -6 2 0 72.48 7.31
    -6 2 0 119.44 13.16
    6 -2 0 127.65 12.93
    -6 2 -1 17.54 4.87
    -6 2 -1 15 2.86
    -6 2 -2 93.64 12.01
    -6 2 -2 61.77 6.29
    -6 2 -3 17.39 3.41
    -6 2 -3 36.65 7.45
    -6 2 -4 0.09 0.69
    6 -2 4 1.13 0.91
    -6 2 -4 3.32 2.76
    6 -2 5 21.51 4.74
    -6 2 -5 26.84 7.23
    -6 2 -5 28.33 7.36
    6 -2 6 25.14 5.71
    -6 2 -6 34.75 8.25
    6 -2 7 1.55 1.68
    -6 2 -7 6.58 4.5
    -6 2 -8 0.5 2.72
    -6 2 -9 -1.59 1.98
    -6 1 11 -1.84 2.08
    -6 1 10 1.47 1.97
    -6 1 9 -1.53 2.51
    -6 1 8 4.14 2.9
    -6 1 7 -1.13 0.71
    -6 1 7 1.83 2.26
    -6 1 6 0.99 3.34
    -6 1 6 1.91 1.94
    -6 1 5 30.32 7.89
    -6 1 5 16.18 4.77
    -6 1 4 55.99 11.05
    -6 1 4 48.26 8.4
    -6 1 3 6.99 3.23
    -6 1 3 6.62 3.72
    -6 1 2 112.31 11.06
    -6 1 2 145.5 15.51
    6 -1 -2 63.63 6.19
    -6 1 1 211.92 15.79
    -6 1 1 284.24 21.42
    6 -1 -1 280.15 17.42
    -6 1 0 0.59 0.94
    -6 1 0 0.05 1.08
    -6 1 -1 6.19 2.86
    -6 1 -1 3.02 1.42
    -6 1 -2 -0.11 1.04
    -6 1 -2 1.46 0.98
    -6 1 -3 10.02 2.73
    -6 1 -3 21.09 5.57
    -6 1 -4 18.47 4.08
    -6 1 -4 23.95 6.68
    -6 1 -5 9.89 3.09
    6 -1 5 5.72 2.54
    -6 1 -5 18.68 5.58
    -6 1 -5 20 6.05
    6 -1 6 6.61 3.26
    -6 1 -6 2.6 1.82
    6 -1 7 1.75 2.01
    -6 1 -7 0.08 1.68
    6 -1 8 6.89 3.7
    -6 1 -8 10.49 5.47
    6 -1 9 6.26 3.44
    -6 1 -9 2.71 2.98
    -6 0 11 1.36 2.6
    -6 0 10 5 3.49
    -6 0 9 7.93 3.81
    -6 0 8 0.26 1.85
    -6 0 7 4.08 2.74
    -6 0 7 11.26 5.3
    -6 0 6 16.21 5.5
    -6 0 6 4.79 2.64
    -6 0 5 58.66 10.93
    -6 0 5 53.28 8.88
    -6 0 4 105.01 12.75
    -6 0 4 124.07 16.22
    -6 0 3 218.49 20.64
    -6 0 3 189.77 17.79
    -6 0 2 74.75 10.4
    6 0 -2 44.4 3.35
    6 0 -1 20.46 3.87
    -6 0 1 25.48 5.13
    -6 0 1 26.57 6.03
    -6 0 0 80.16 9.08
    -6 0 0 96.5 11.27
    -6 0 -1 9.39 3.12
    -6 0 -1 9.17 2.74
    -6 0 -2 60.46 7.72
    -6 0 -2 57.71 8.96
    -6 0 -3 1.35 1.9
    -6 0 -3 2.77 2.13
    -6 0 -4 30.23 5.54
    -6 0 -4 38.52 7.83
    -6 0 -5 2.25 1.73
    -6 0 -5 3.59 2.49
    -6 0 -5 1.02 1.8
    -6 0 -6 4.95 2.48
    6 0 6 9.75 4.04
    -6 0 -6 14.5 5.3
    6 0 7 15.68 5.4
    -6 0 -7 13.41 4.99
    6 0 8 1.12 2.16
    -6 0 -8 1.36 1.61
    6 0 9 -0.57 1.18
    -6 0 -9 1.13 1.51
    6 0 10 -2.74 3.01
    -6 -1 10 0.82 1.47
    -6 -1 9 -1.49 1.42
    -6 -1 8 0.54 1.5
    -6 -1 7 0.57 0.51
    -6 -1 6 -0.39 0.95
    -6 -1 6 -0.27 0.81
    -6 -1 5 21.51 6.64
    -6 -1 5 18.57 5.49
    -6 -1 4 44.26 9.18
    -6 -1 4 51.2 8.99
    -6 -1 3 6.73 3.57
    -6 -1 3 3.56 1.52
    -6 -1 2 116.06 12.75
    -6 -1 2 112.53 12.75
    -6 -1 1 229.46 17.91
    -6 -1 1 250.77 19.09
    -6 -1 0 0.8 1.77
    -6 -1 0 -1.03 1.47
    -6 -1 -1 3.38 1.92
    -6 -1 -1 5.37 2.55
    -6 -1 -2 -0.14 1.35
    -6 -1 -2 2.15 2.08
    -6 -1 -3 11.34 3.8
    -6 -1 -3 8.87 2.71
    -6 -1 -4 21.09 5
    -6 -1 -4 27.37 6.37
    -6 -1 -4 22.37 5.97
    -6 -1 -5 12.31 4.1
    -6 -1 -5 14.12 4.99
    -6 -1 -6 0.16 0.56
    -6 -1 -6 -0.8 0.85
    -6 -1 -7 0.95 0.88
    6 1 7 1.63 2.28
    -6 -1 -7 2.89 4.12
    6 1 8 8.65 5.22
    -6 -1 -8 4.09 3.38
    6 1 9 10.37 5.07
    -6 -1 -9 4.04 3.49
    6 1 10 0.17 1.41
    -6 -2 10 2.01 2.29
    -6 -2 9 3.46 2.53
    -6 -2 8 0.56 1.12
    -6 -2 7 1.31 1.61
    -6 -2 6 4.22 3.01
    -6 -2 6 -0.11 0.51
    -6 -2 5 21.92 6.04
    -6 -2 5 21.81 5.83
    -6 -2 4 21.85 6.29
    -6 -2 4 17.88 5.14
    -6 -2 3 54.79 9.77
    -6 -2 3 83.57 11.33
    -6 -2 2 39.97 7
    -6 -2 2 39.83 7.58
    -6 -2 1 8.62 3.2
    -6 -2 1 6.21 2.45
    -6 -2 0 90.98 10.81
    -6 -2 0 84.98 9.81
    -6 -2 -1 21.83 4.88
    -6 -2 -1 24.7 5.44
    -6 -2 -2 74.99 9.93
    -6 -2 -2 84.48 10.14
    -6 -2 -3 40.56 7.12
    -6 -2 -3 31.9 6.41
    -6 -2 -3 28.71 6.05
    -6 -2 -4 -1.47 2.24
    -6 -2 -4 -0.94 1.26
    -6 -2 -4 2.34 2.94
    -6 -2 -5 17.26 4.82
    -6 -2 -5 31.5 7.21
    -6 -2 -6 27.59 6.29
    -6 -2 -6 28.55 7.23
    -6 -2 -7 1.34 2.25
    -6 -2 -7 3.33 2.65
    -6 -2 -8 1.67 1.92
    6 2 8 1.38 1.29
    -6 -2 -8 3.13 2.5
    6 2 9 -0.78 1.27
    -6 -2 -9 0.28 1.68
    6 2 10 2.23 2.35
    -6 -3 10 1.22 1.05
    -6 -3 9 6.5 3.16
    -6 -3 8 -0.56 2.13
    -6 -3 7 1.96 1.72
    -6 -3 7 6.39 3.57
    -6 -3 6 5.64 2.85
    -6 -3 6 6.57 3.75
    -6 -3 5 7.47 4.28
    -6 -3 5 7.4 3.31
    -6 -3 4 35.69 7.38
    -6 -3 4 33.79 7.65
    -6 -3 3 45.41 9
    -6 -3 3 43.85 7.8
    -6 -3 2 69.53 10.28
    -6 -3 2 59.12 8.23
    -6 -3 1 70 8.57
    -6 -3 1 70.51 10.04
    -6 -3 0 16.64 3.98
    -6 -3 0 18.23 4.94
    -6 -3 -1 54.54 8.49
    -6 -3 -1 48.02 7.06
    -6 -3 -2 67.61 9.71
    -6 -3 -2 56.22 7.99
    -6 -3 -3 33.23 6.75
    -6 -3 -3 21.84 5.13
    -6 -3 -3 26.02 5.88
    -6 -3 -4 30.63 6.69
    -6 -3 -4 22.22 5.68
    -6 -3 -5 10.17 4.25
    -6 -3 -5 9.59 4.08
    -6 -3 -6 6.15 3.27
    -6 -3 -6 12.63 4.99
    -6 -3 -7 -1.78 3.89
    -6 -3 -7 2.02 1.65
    -6 -3 -8 6.1 3.76
    6 3 8 10.19 4.69
    -6 -3 -8 3.63 2.46
    6 3 9 2.76 4.39
    -6 -3 -9 3.18 2.82
    -6 -4 10 0.41 2.01
    -6 -4 9 -0.36 1.33
    -6 -4 8 -0.83 0.87
    -6 -4 7 -0.57 1.17
    -6 -4 7 1.73 1.36
    -6 -4 6 2.37 2.23
    -6 -4 6 3.69 2.04
    -6 -4 5 3.65 2.94
    -6 -4 5 7.06 2.93
    -6 -4 4 7.31 3.39
    -6 -4 4 1.23 1.17
    -6 -4 3 2.14 1.01
    -6 -4 3 2.63 1.05
    -6 -4 2 4.53 2.42
    -6 -4 2 6.98 2.64
    -6 -4 1 8.75 2.67
    -6 -4 1 9.82 4.29
    -6 -4 0 45.86 6.58
    -6 -4 0 47.38 8.34
    -6 -4 -1 84.87 9.22
    -6 -4 -1 82.34 10.95
    -6 -4 -2 8.86 3.59
    -6 -4 -2 11.3 3.42
    -6 -4 -2 6.89 2.51
    -6 -4 -3 1.77 2.04
    -6 -4 -3 3.89 2.28
    -6 -4 -3 1.34 1.43
    -6 -4 -4 9.33 4.19
    -6 -4 -4 7.1 2.83
    -6 -4 -5 9.8 3.97
    -6 -4 -5 12.43 4.58
    -6 -4 -6 0.86 2.2
    -6 -4 -6 2.78 2.75
    -6 -4 -7 7.35 4.33
    -6 -4 -7 7.62 4.18
    -6 -4 -8 -2.44 2.78
    -6 -4 -8 5.66 3.32
    -6 -4 -9 1.45 1.86
    6 4 9 1.46 3.51
    -6 -5 9 0.47 0.93
    -6 -5 8 0.21 0.7
    -6 -5 8 -0.44 2.23
    -6 -5 7 0.24 0.63
    -6 -5 7 -0.18 0.2
    -6 -5 6 1.75 1.15
    -6 -5 6 -0.44 0.85
    -6 -5 5 2.13 1.9
    -6 -5 5 0.43 1.72
    -6 -5 4 19.28 6.45
    -6 -5 4 13.12 3.92
    -6 -5 3 21.96 4.69
    -6 -5 3 20.21 6.07
    -6 -5 2 72.19 11.02
    -6 -5 2 47.19 6.5
    -6 -5 1 12.57 3.2
    -6 -5 1 23.46 6.04
    -6 -5 0 19.43 5.37
    -6 -5 0 15.14 3.41
    -6 -5 -1 -1.82 2.36
    -6 -5 -1 0.84 1.14
    -6 -5 -1 -1.22 1.59
    -6 -5 -2 8.22 4.2
    -6 -5 -2 6.65 2.48
    -6 -5 -2 9.29 3.13
    -6 -5 -3 23.54 6.37
    -6 -5 -3 19.52 4.8
    -6 -5 -4 7.95 3.23
    -6 -5 -4 8.33 3.28
    -6 -5 -5 9.79 4.15
    -6 -5 -5 7.22 3.15
    -6 -5 -6 3.18 2.62
    -6 -5 -6 -0.14 1.39
    -6 -5 -7 0.29 2.03
    -6 -5 -7 4 2.84
    -6 -5 -8 1.75 2.69
    -6 -5 -9 -1.56 1.87
    6 5 9 3.99 6.45
    -6 -6 9 2.03 2.42
    -6 -6 8 2.48 2.48
    -6 -6 7 3.66 3.32
    -6 -6 6 6.4 3.69
    -6 -6 5 8.94 4.76
    -6 -6 4 19.73 5.98
    -6 -6 3 10.4 4.91
    -6 -6 2 21.69 5.99
    -6 -6 1 19.34 5.55
    -6 -6 0 23.23 6.03
    -6 -6 0 14.71 3.27
    -6 -6 0 11.61 2.87
    -6 -6 -1 83.34 8.49
    -6 -6 -1 93.65 12.65
    -6 -6 -1 60.34 7.41
    -6 -6 -2 1.91 2.36
    -6 -6 -2 5.04 2.21
    -6 -6 -3 15.27 5.03
    -6 -6 -3 9.67 3.34
    -6 -6 -4 8.12 4.32
    -6 -6 -4 4.24 2.45
    -6 -6 -5 2.27 2.55
    -6 -6 -5 0.43 1.09
    -6 -6 -6 3.64 3.06
    -6 -6 -6 1.59 1.29
    -6 -6 -7 2.4 2.8
    -6 -6 -8 -0.15 0.57
    -6 -7 8 3.2 3.64
    -6 -7 7 0.47 0.93
    -6 -7 6 3.31 3.59
    -6 -7 5 7.72 4.58
    -6 -7 4 3.11 1.54
    -6 -7 3 9.02 3.91
    -6 -7 2 18.86 5.69
    -6 -7 1 40.68 8.84
    -6 -7 0 2.64 1.81
    -6 -7 -1 15.52 5.2
    -6 -7 -2 2.8 2.85
    -6 -7 -2 0.1 0.76
    -6 -7 -3 2.91 1.55
    -6 -7 -3 -1.16 0.87
    -6 -7 -4 6.54 3.62
    -6 -7 -4 3.43 2.58
    -6 -7 -5 2.37 2.15
    -6 -7 -5 2.14 1.68
    -6 -7 -6 2.15 2.47
    -6 -7 -7 2.11 2.82
    -6 -7 -8 -1.11 1.42
    -6 -8 8 0.52 1.03
    -6 -8 7 0.7 1.37
    -6 -8 6 -0.39 2.11
    -6 -8 5 0.63 0.1
    -6 -8 5 1.42 1.79
    -6 -8 4 11.66 4.83
    -6 -8 3 0.04 1.44
    -6 -8 2 25.23 7.24
    -6 -8 1 3.26 2.22
    -6 -8 0 25.35 6.97
    -6 -8 -1 2.09 1.31
    -6 -8 -2 5.88 3.49
    -6 -8 -3 6.84 3.56
    -6 -8 -4 7.89 3.94
    -6 -8 -5 -2.25 2.84
    -6 -8 -6 -1.19 2.9
    -6 -8 -7 0.45 0.5
    -6 -9 7 -1.69 3.32
    -6 -9 6 -0.5 2.06
    -6 -9 6 3.97 2.95
    -6 -9 5 -5.11 3.22
    -6 -9 4 4.51 2.88
    -6 -9 3 2.39 2.12
    -6 -9 2 9.66 5
    -6 -9 1 -0.22 2.06
    -6 -9 0 13.41 5.52
    -6 -9 -1 0.57 1.28
    -6 -9 -2 -3.07 2.46
    -6 -9 -3 -0.48 1.57
    -6 -9 -4 1.81 2.13
    -6 -9 -5 4.7 3.86
    -6 -9 -6 -3.24 2.7
    -6 -10 6 2.32 2.61
    -6 -10 5 3.96 3.31
    -6 -10 4 2.08 2.34
    -6 -10 3 4.58 3.43
    -6 -10 2 -1.88 2.71
    -6 -10 1 4.12 3.08
    -6 -10 0 0.41 2.11
    -6 -10 -1 5.25 3.57
    -6 -10 -2 5.93 3.83
    -6 -10 -3 2.24 1.83
    -6 -10 -4 4.78 3.14
    -6 -10 -5 -0.67 1.68
    -6 -11 5 1.77 2.72
    -6 -11 4 3.41 3.08
    -6 -11 3 1.72 1.95
    -6 -11 2 1.89 2.24
    -6 -11 1 -2.08 2.14
    -6 -11 0 -0.26 2.51
    -6 -11 -1 1.77 2.46
    -6 -11 -2 2.73 3.52
    -6 -11 -3 -3.75 2.94
    -6 -11 -4 6.16 4.31
    -6 -12 4 -0.11 0.83
    -6 -12 3 -0.01 0.18
    -6 -12 2 -1.49 1.94
    -6 -12 1 -0.93 2.78
    -6 -12 0 5.4 4.01
    -6 -12 -1 5.59 4.45
    -6 -12 -2 0.02 2.21
    -6 -12 -3 0.14 1.06
    -6 -13 1 4.02 3.72
    -6 -13 0 -3.9 3.77
    -7 12 4 -3.61 4.71
    -7 12 3 1.17 2.01
    7 -12 -3 0.38 1.53
    -7 12 2 4.28 3.12
    7 -12 -2 0.74 1.61
    -7 12 1 -0.63 0.93
    7 -12 -1 -0.88 2.6
    -7 12 0 -0.97 2.77
    7 -12 0 2.03 2.81
    7 -12 1 -1.99 2.53
    -7 12 -1 0.82 1.14
    -7 12 -2 0.77 2.62
    -7 11 5 -3.15 4.41
    -7 11 4 3.8 4.55
    -7 11 3 -1.75 1.71
    7 -11 -3 -1.19 2.41
    -7 11 2 0.13 2.85
    7 -11 -2 1.27 1.1
    -7 11 1 0.57 0.72
    7 -11 -1 -0.57 2.12
    7 -11 0 0.02 0.58
    -7 11 0 1.28 2.7
    -7 11 -1 4 3.99
    7 -11 1 -4.01 4.62
    7 -11 2 2.27 3.5
    -7 11 -2 3.28 3.94
    7 -11 3 6.49 5.14
    -7 11 -3 1.19 0.36
    -7 11 -4 1.29 2.54
    -7 11 -5 0.7 2
    -7 10 6 7.16 6.78
    -7 10 5 6.08 5.4
    -7 10 4 -1.55 2.4
    -7 10 3 5.76 6.81
    7 -10 -3 -1.24 1.96
    -7 10 2 3.95 3.07
    7 -10 -2 2.6 2.12
    -7 10 1 0.39 2.85
    7 -10 -1 1.31 2.37
    7 -10 0 4.11 3.3
    -7 10 0 -0.3 2.21
    7 -10 1 0.84 2.17
    -7 10 -1 -0.87 2.14
    7 -10 2 4.5 4.23
    -7 10 -2 0.53 1.91
    7 -10 3 -3.82 4.62
    -7 10 -3 -1.2 0.85
    7 -10 4 -0.19 1.8
    -7 10 -4 1.41 2.04
    -7 10 -5 0.45 1.19
    -7 10 -6 -1.61 1.74
    -7 9 7 0.99 2.19
    -7 9 6 4.09 1.99
    -7 9 5 2.69 4.07
    -7 9 4 -3.58 4.19
    -7 9 3 4.26 2.98
    7 -9 -3 0.29 1.51
    -7 9 2 4.12 3.94
    7 -9 -2 10.01 4.95
    7 -9 -1 0.37 0.85
    -7 9 1 1.44 2.26
    7 -9 0 1.07 1.37
    -7 9 0 3.7 2.33
    7 -9 1 5.83 3.47
    -7 9 -1 -1.89 1.35
    7 -9 2 2.75 3.36
    -7 9 -2 -0.46 1.46
    7 -9 3 0.85 1.68
    -7 9 -3 -1.58 1.39
    7 -9 4 1.23 1.92
    -7 9 -4 -1.74 1.98
    7 -9 5 3.67 2.69
    -7 9 -5 1.76 0.39
    -7 9 -6 -0.38 2.6
    -7 8 7 -1.4 1.81
    -7 8 6 4.14 4.64
    -7 8 5 1.31 2.9
    -7 8 4 7.91 6.05
    -7 8 3 0.64 2.2
    7 -8 -3 1.94 1.15
    -7 8 2 0.21 0.49
    7 -8 -2 -0.26 0.81
    7 -8 -1 1.52 2.74
    -7 8 1 1.38 2.86
    7 -8 0 -1.02 2.62
    -7 8 0 1.74 2.82
    7 -8 1 7.98 4.19
    -7 8 -1 4.95 2.37
    7 -8 2 5.89 5.16
    -7 8 -2 2.77 3.11
    7 -8 3 -0.93 1.88
    -7 8 -3 7.85 4.6
    7 -8 4 -0.23 1.94
    -7 8 -4 1.34 0.38
    7 -8 5 0.06 2.06
    -7 8 -5 -1.67 1.63
    7 -8 6 0.55 2.83
    -7 8 -6 -3.51 2.97
    -7 8 -6 0.89 1.87
    -7 8 -7 0.71 1.59
    -7 7 8 -0.54 1.15
    -7 7 7 2.42 2.36
    -7 7 6 5.61 5.13
    -7 7 5 -0.8 2
    -7 7 4 1.73 3.38
    -7 7 3 15.73 7.24
    7 -7 -3 8.08 3.82
    -7 7 2 4.41 4.32
    7 -7 -2 3.28 2.28
    7 -7 -1 0.89 1.27
    -7 7 1 -0.76 2.36
    7 -7 0 10.34 5.05
    -7 7 0 10.92 5.44
    7 -7 1 21.1 7.25
    -7 7 -1 26.97 8.11
    -7 7 -2 14.72 6.1
    7 -7 2 15.62 7.19
    7 -7 3 2.89 5.53
    -7 7 -3 3.29 3.48
    7 -7 4 2.28 2.38
    -7 7 -4 3.3 3.02
    7 -7 5 6 5.75
    -7 7 -5 12.06 6.16
    7 -7 6 -2.36 1.93
    -7 7 -6 1.39 2.13
    7 -7 7 8.13 4.81
    -7 7 -7 -2.11 2.83
    -7 6 8 4.89 3.32
    -7 6 7 -3.81 4.3
    -7 6 6 2.1 3.19
    -7 6 5 7.25 5.33
    -7 6 4 8.02 2.81
    -7 6 3 2.17 1.68
    7 -6 -3 -0.16 1.2
    -7 6 2 1.25 2.07
    7 -6 -2 3 2.25
    7 -6 -1 10.28 4.35
    -7 6 1 15.51 6.33
    7 -6 0 9.54 3.93
    -7 6 0 7.85 3.66
    7 -6 1 16.09 5.7
    -7 6 -1 15.13 6.17
    -7 6 -2 3.41 2.95
    7 -6 2 6.49 4.79
    7 -6 3 7.09 5.11
    -7 6 -3 7.15 4.59
    7 -6 4 2.19 2.38
    -7 6 -4 -2.56 3.06
    -7 6 -5 5.97 4.24
    -7 6 -6 4.21 3.51
    -7 6 -6 3.86 4.05
    -7 6 -7 0.47 1.54
    -7 6 -8 1.12 1.04
    -7 5 9 1.41 1.92
    -7 5 8 7 4.56
    -7 5 7 -0.62 3.42
    -7 5 6 0.01 4.92
    -7 5 5 10.38 6.35
    -7 5 4 2.18 2.35
    -7 5 3 2.46 2.35
    -7 5 2 2.31 3.12
    7 -5 -2 1.56 1.18
    7 -5 -1 1.67 1.56
    -7 5 1 4.63 4.46
    7 -5 0 0.74 0.92
    -7 5 0 7.06 4.02
    7 -5 1 7.66 4.56
    -7 5 -1 8.43 4.05
    -7 5 -2 16.72 6.35
    7 -5 2 26.7 8.21
    7 -5 3 0.04 2.13
    -7 5 -3 2.59 2.5
    -7 5 -4 0.62 2.24
    -7 5 -5 15.77 6.48
    -7 5 -6 11.13 5.43
    -7 5 -6 45.29 9.77
    -7 5 -7 -3.78 3.05
    -7 5 -8 5.08 4.68
    -7 4 9 0.59 1.16
    -7 4 8 0.78 1.22
    -7 4 7 -1.54 2.56
    -7 4 6 4.33 5.01
    -7 4 5 10.58 6.2
    -7 4 4 0.69 2.42
    -7 4 3 28.35 9.14
    7 -4 -2 12.38 4.08
    -7 4 2 11.73 5
    7 -4 -1 34.27 6.9
    -7 4 1 40.1 8.69
    7 -4 0 14.99 4.86
    -7 4 0 24.18 6.28
    7 -4 1 30.65 8.01
    -7 4 -1 14.05 5.01
    -7 4 -2 8.21 4.02
    7 -4 2 7.38 3.82
    -7 4 -3 3.82 2.25
    -7 4 -4 9.9 4.4
    -7 4 -5 3.89 2.02
    -7 4 -6 1.5 3.26
    -7 4 -6 2.53 2.76
    -7 4 -7 4.99 4.21
    -7 4 -8 -0.51 0.2
    -7 3 9 2.55 2.63
    -7 3 8 -1.92 3.12
    -7 3 7 -0.87 1.62
    -7 3 7 3.59 3.62
    -7 3 6 8.74 5.53
    -7 3 6 0.48 0.95
    -7 3 5 8.34 5.58
    -7 3 4 -2.12 2.61
    -7 3 3 21.9 7.49
    -7 3 2 8.28 3.8
    7 -3 -1 16.8 4.61
    -7 3 1 12.01 4.84
    7 -3 0 8.24 3.47
    -7 3 0 5.32 3.24
    -7 3 -1 28.14 7.24
    7 -3 1 45.98 10.18
    -7 3 -2 1.47 2
    -7 3 -3 27.03 7.39
    -7 3 -4 -1.63 2.56
    -7 3 -5 21.26 6.76
    -7 3 -6 0.85 3
    -7 3 -6 3.06 3.15
    -7 3 -7 10.23 5.37
    -7 3 -8 5.24 3.99
    -7 2 10 -0.09 1.36
    -7 2 9 0.45 2.09
    -7 2 9 0.33 0.12
    -7 2 8 0.9 2
    -7 2 8 4.95 3.36
    -7 2 7 -0.31 0.27
    -7 2 7 3.15 2.06
    -7 2 6 6.33 5
    -7 2 6 -0.29 0.53
    -7 2 5 5.44 2.45
    -7 2 5 2.91 2.66
    -7 2 4 -0.24 1.43
    -7 2 4 1.67 0.56
    -7 2 3 43.68 9.74
    -7 2 3 29.63 6.5
    -7 2 2 52.85 7.82
    -7 2 2 113.9 14.84
    7 -2 -1 1.63 1.14
    -7 2 1 -0.69 1.19
    -7 2 1 1.82 0.78
    7 -2 0 39.66 8
    -7 2 0 29.55 4.7
    -7 2 0 40.05 8.39
    -7 2 -1 13.98 4.94
    -7 2 -1 7.3 2.22
    -7 2 -2 25.91 6.69
    -7 2 -2 12.34 2.85
    -7 2 -3 5.92 2.57
    -7 2 -4 -1.01 1.28
    -7 2 -5 0.93 2.2
    -7 2 -5 2.24 3.48
    -7 2 -6 -0.33 2.37
    -7 2 -7 0.86 1.73
    -7 2 -8 2.92 2.9
    -7 1 10 3.52 3.64
    -7 1 9 -1.53 2.16
    -7 1 9 2.17 2.77
    -7 1 8 2.33 3.09
    -7 1 8 0.74 2.43
    -7 1 7 4.27 3.32
    -7 1 7 1.22 1.7
    -7 1 6 -0.16 1.08
    -7 1 6 -3 2.68
    -7 1 5 3.39 2.77
    -7 1 5 1.21 1.32
    -7 1 4 22.88 6.1
    -7 1 4 25.74 8.18
    -7 1 3 27.34 7.51
    -7 1 3 26.62 6.34
    -7 1 2 77.14 10.05
    -7 1 2 99.96 13.81
    7 -1 -1 0.87 1.27
    -7 1 1 1.06 1.32
    -7 1 1 5.49 2.53
    7 -1 0 36.55 7.17
    -7 1 0 25.87 4.91
    -7 1 0 31.06 7.05
    -7 1 -1 14.33 4.21
    -7 1 -1 10.95 3.06
    -7 1 -2 5.82 2.27
    -7 1 -2 9.78 4.15
    -7 1 -3 8.06 2.54
    -7 1 -3 17.27 5.41
    -7 1 -4 5.82 2.36
    -7 1 -4 10.09 4.43
    -7 1 -5 1.29 1.16
    -7 1 -5 8.61 4
    -7 1 -5 8.05 3.95
    -7 1 -6 31.03 7.79
    -7 1 -7 3.15 2.46
    -7 1 -8 3.21 2.29
    -7 0 10 0.4 2.31
    -7 0 10 -0.47 2.19
    -7 0 9 0.98 2.19
    -7 0 9 2.24 2.34
    -7 0 8 -1.06 1.27
    -7 0 8 0.25 0.71
    -7 0 7 7.45 4.5
    -7 0 7 3.35 2.73
    -7 0 6 -0.71 1.36
    -7 0 6 -2.52 1.47
    -7 0 5 12.48 6.41
    -7 0 5 6.37 3.76
    -7 0 4 8.33 3.86
    -7 0 4 8.61 4.71
    -7 0 3 48.54 9.92
    -7 0 3 43.82 8.53
    -7 0 2 -0.69 1.91
    -7 0 2 -0.3 0.92
    -7 0 1 93.01 10.74
    -7 0 1 103.21 13.06
    -7 0 0 21.01 5.77
    -7 0 0 15.2 4.1
    -7 0 -1 2.06 2.48
    -7 0 -1 1.19 0.95
    -7 0 -2 54.2 7.69
    -7 0 -2 51.77 9.09
    -7 0 -3 0.68 1.15
    -7 0 -3 2.74 2.47
    -7 0 -4 0.39 0.46
    -7 0 -4 0.77 0.96
    -7 0 -5 3.76 2.08
    -7 0 -5 2.74 2.8
    -7 0 -5 9.45 4.55
    -7 0 -6 0.68 1.31
    7 0 6 5.19 4.72
    -7 0 -6 1.17 0.98
    7 0 7 4.97 3.57
    -7 0 -7 0.27 0.72
    -7 0 -8 0.45 2.12
    -7 -1 10 -0.27 2.23
    -7 -1 10 0.13 1
    -7 -1 9 0.2 0.92
    -7 -1 9 1.14 1.73
    -7 -1 8 6.85 3.72
    -7 -1 8 2.98 3.31
    -7 -1 7 8.38 4.18
    -7 -1 7 1.05 0.2
    -7 -1 6 1.44 2.28
    -7 -1 6 5.96 4.52
    -7 -1 5 2.96 3.27
    -7 -1 5 5.67 2.91
    -7 -1 4 24.36 6.66
    -7 -1 4 14.58 5.41
    -7 -1 3 27.74 7.25
    -7 -1 3 22.14 6.42
    -7 -1 2 72.4 10.52
    -7 -1 2 73.17 11.02
    -7 -1 1 0.86 1.43
    -7 -1 1 2.16 2.84
    -7 -1 0 28.34 6.24
    -7 -1 0 28.79 5.84
    -7 -1 -1 20.75 5.24
    -7 -1 -1 18.5 4.69
    -7 -1 -2 7.99 2.83
    -7 -1 -2 4.83 2.94
    -7 -1 -3 9.99 3.59
    -7 -1 -3 15.26 4.58
    -7 -1 -4 3.45 2.62
    -7 -1 -4 5.58 3.03
    -7 -1 -4 2.92 2.36
    -7 -1 -5 2.17 1.49
    -7 -1 -5 5.61 3.11
    -7 -1 -5 3.87 1.55
    -7 -1 -6 30.37 6.66
    -7 -1 -6 37.87 8.53
    -7 -1 -7 1.75 1.46
    7 1 7 0.66 0.6
    -7 -1 -7 4.19 3.44
    7 1 8 6.87 4.29
    -7 -1 -8 -0.02 0.47
    7 1 9 3.34 2.63
    -7 -2 10 -2.85 2.99
    -7 -2 10 0.41 1.2
    -7 -2 9 -1.28 2.22
    -7 -2 9 0.06 0.78
    -7 -2 8 3.34 2.61
    -7 -2 8 1.69 1.92
    -7 -2 7 3.57 3.01
    -7 -2 7 -0.22 1.5
    -7 -2 6 0.68 2.08
    -7 -2 6 5.32 3.93
    -7 -2 5 5.16 2.81
    -7 -2 5 0.91 0.68
    -7 -2 4 0.4 2.26
    -7 -2 4 1.82 2.26
    -7 -2 3 26.7 6.79
    -7 -2 3 28.59 7.21
    -7 -2 2 109.07 13.55
    -7 -2 2 99.86 12.46
    -7 -2 1 -0.43 1.6
    -7 -2 1 -2.33 2.02
    -7 -2 0 39.38 7.27
    -7 -2 0 35.49 6.86
    -7 -2 -1 9.86 3.26
    -7 -2 -1 8.4 3.28
    -7 -2 -2 21.53 5.47
    -7 -2 -2 12.87 4.24
    -7 -2 -3 6.64 3.29
    -7 -2 -3 6.09 2.86
    -7 -2 -4 -0.88 1.84
    -7 -2 -4 0.19 1.42
    -7 -2 -4 -1.48 0.84
    -7 -2 -5 -1.88 1.64
    -7 -2 -5 1.69 1.73
    -7 -2 -6 -1.16 0.44
    -7 -2 -6 -1.58 1.69
    -7 -2 -7 0.15 0.78
    -7 -2 -7 1.34 2.27
    -7 -2 -8 0.89 1.44
    7 2 8 3.75 3.3
    -7 -2 -8 8.17 4.79
    7 2 9 1.36 1.5
    -7 -3 10 1.69 2.85
    -7 -3 10 0.39 1.29
    -7 -3 9 2.75 2.9
    -7 -3 9 1.73 0.78
    -7 -3 8 -0.95 2.62
    -7 -3 8 1.4 0.14
    -7 -3 7 -0.3 2.06
    -7 -3 7 1.31 1.45
    -7 -3 6 -0.44 0.87
    -7 -3 6 2.29 2.53
    -7 -3 5 6.98 4.02
    -7 -3 5 3.07 2.88
    -7 -3 4 3.79 3.36
    -7 -3 4 -0.54 2.51
    -7 -3 3 15.11 4.62
    -7 -3 3 19.2 5.84
    -7 -3 2 7.28 4.37
    -7 -3 2 3.47 1.5
    -7 -3 1 16.21 4.29
    -7 -3 1 20.53 5.88
    -7 -3 0 7.91 3.45
    -7 -3 0 5.07 2.86
    -7 -3 -1 14.48 4.54
    -7 -3 -1 19.9 4.84
    -7 -3 -2 1.41 1.92
    -7 -3 -2 -1.13 1.97
    -7 -3 -3 24.89 6.14
    -7 -3 -3 21.25 5.33
    -7 -3 -3 20.75 5.14
    -7 -3 -4 0.51 0.43
    -7 -3 -4 0.95 1.55
    -7 -3 -4 1.45 0.85
    -7 -3 -5 18.03 5.45
    -7 -3 -5 16.51 5.54
    -7 -3 -6 -0.34 1.53
    -7 -3 -6 0.01 1.13
    -7 -3 -7 8.12 4.22
    -7 -3 -7 6.59 3.5
    -7 -3 -8 0.58 2.33
    7 3 8 0.95 1.31
    -7 -3 -8 7.06 3.84
    7 3 9 -2.14 2.7
    -7 -4 9 0.45 2.18
    -7 -4 9 0.93 2.15
    -7 -4 8 -1.95 2.4
    -7 -4 8 -0.05 0.67
    -7 -4 7 -0.76 1.72
    -7 -4 7 -0.41 1.43
    -7 -4 6 5.07 3.01
    -7 -4 6 -0.61 1.41
    -7 -4 5 0.27 1.12
    -7 -4 5 3.75 2.17
    -7 -4 4 1.43 0.68
    -7 -4 4 3.95 3.19
    -7 -4 3 29.15 7.45
    -7 -4 3 21.67 5.35
    -7 -4 2 17.15 5.42
    -7 -4 2 9.3 3.4
    -7 -4 1 34.11 6.15
    -7 -4 1 32.72 7.69
    -7 -4 0 12.83 3.92
    -7 -4 0 18.92 5.59
    -7 -4 -1 12.23 4.58
    -7 -4 -1 10.81 3.42
    -7 -4 -2 3.87 3.19
    -7 -4 -2 2.21 1.39
    -7 -4 -2 4.11 3.09
    -7 -4 -3 4.54 2.84
    -7 -4 -3 5.26 2.6
    -7 -4 -3 3.01 2.11
    -7 -4 -4 4.69 2.88
    -7 -4 -4 8.5 3.66
    -7 -4 -5 -0.57 1.72
    -7 -4 -5 0.29 1.31
    -7 -4 -6 1.96 2.1
    -7 -4 -6 0.36 1.06
    -7 -4 -7 2.23 2.56
    -7 -4 -7 1.76 2.21
    -7 -4 -8 2.77 2.85
    -7 -4 -8 1.42 2.44
    -7 -5 9 0.87 2.07
    -7 -5 8 1.28 2.84
    -7 -5 7 1.7 2.56
    -7 -5 6 0.86 0.32
    -7 -5 5 4.58 2.63
    -7 -5 5 4.82 2.68
    -7 -5 4 3.55 2.2
    -7 -5 4 1.38 1.59
    -7 -5 3 3.56 3.27
    -7 -5 3 1.04 0.87
    -7 -5 2 0.1 1.39
    -7 -5 2 0.42 0.43
    -7 -5 1 0.11 0.81
    -7 -5 1 1.92 2.19
    -7 -5 0 1.21 1.58
    -7 -5 0 0.61 0.38
    -7 -5 -1 10.09 3.7
    -7 -5 -1 3.91 1.97
    -7 -5 -1 5.57 2.35
    -7 -5 -2 12.66 4.63
    -7 -5 -2 17.01 4.3
    -7 -5 -2 10.65 3.69
    -7 -5 -3 -0.31 2.61
    -7 -5 -3 2.22 1.64
    -7 -5 -4 0.56 0.8
    -7 -5 -4 0.21 1.24
    -7 -5 -5 9.94 4.69
    -7 -5 -5 3.94 2.58
    -7 -5 -6 4.46 3.27
    -7 -5 -6 7.7 3.65
    -7 -5 -7 1.71 2.97
    -7 -5 -7 2.54 2.95
    -7 -5 -8 -5.12 3.34
    -7 -5 -8 -0.66 1.65
    -7 -6 8 3.54 3.1
    -7 -6 7 1.54 3.96
    -7 -6 6 -1.9 2.11
    -7 -6 5 -1.38 2.75
    -7 -6 4 3.62 3.24
    -7 -6 3 3.51 3.49
    -7 -6 2 3.16 2.3
    -7 -6 1 16.74 5.41
    -7 -6 0 10.41 4.63
    -7 -6 -1 13.45 5.13
    -7 -6 -1 7.14 2.5
    -7 -6 -2 1.73 2.57
    -7 -6 -2 0.43 0.98
    -7 -6 -3 2.72 1.16
    -7 -6 -3 2.92 1.85
    -7 -6 -4 -1.25 1.27
    -7 -6 -4 -1 1.73
    -7 -6 -5 0.6 0.95
    -7 -6 -5 4.13 2.81
    -7 -6 -6 -2.55 2.97
    -7 -6 -6 2.43 2.84
    -7 -6 -7 2.19 2.62
    -7 -6 -7 1.39 2.24
    -7 -6 -8 -1.47 1.84
    -7 -7 8 2.26 1.9
    -7 -7 7 2.36 2.55
    -7 -7 6 4.13 3.07
    -7 -7 5 3.56 2.17
    -7 -7 4 -1.84 1.44
    -7 -7 3 16.54 5.97
    -7 -7 2 2.18 2.4
    -7 -7 1 1.36 1.58
    -7 -7 0 5.96 4
    -7 -7 -1 21.03 6.74
    -7 -7 -2 12.42 4.65
    -7 -7 -3 6.3 3.56
    -7 -7 -4 0.72 1.31
    -7 -7 -4 1.98 1.37
    -7 -7 -5 2.34 1.75
    -7 -7 -5 4.05 2.74
    -7 -7 -6 0.39 0.37
    -7 -7 -6 0.37 0.48
    -7 -7 -7 -0.99 2.03
    -7 -8 7 3.05 2.16
    -7 -8 6 -0.19 1.51
    -7 -8 6 3.56 3.77
    -7 -8 5 0.41 1.46
    -7 -8 4 0.64 0.19
    -7 -8 3 2.37 2.91
    -7 -8 2 1.24 0.21
    -7 -8 1 4.63 3.1
    -7 -8 0 -1.1 2.21
    -7 -8 -1 4.15 3.31
    -7 -8 -2 3.53 3.28
    -7 -8 -3 4.93 3.82
    -7 -8 -4 -0.31 2.06
    -7 -8 -5 0.42 0.65
    -7 -8 -6 3.21 2.99
    -7 -9 6 1.59 1.63
    -7 -9 5 4.59 3.82
    -7 -9 4 2.29 3.15
    -7 -9 3 5.51 4.26
    -7 -9 2 9.11 4.31
    -7 -9 1 -1.23 2.41
    -7 -9 0 2.12 2.82
    -7 -9 -1 -0.7 1.23
    -7 -9 -2 5.28 3.66
    -7 -9 -3 8.85 4.24
    -7 -9 -4 0.6 1.08
    -7 -9 -5 1.62 2.15
    -7 -10 5 0.93 1.41
    -7 -10 4 3.39 3.03
    -7 -10 3 0.82 0.7
    -7 -10 2 -0.19 1.72
    -7 -10 1 -0.58 0.97
    -7 -10 0 1.98 3.23
    -7 -10 -1 -1.69 0.3
    -7 -10 -2 4.98 3.75
    -7 -10 -3 -1.02 1.86
    -7 -10 -4 -3.06 2.71
    -7 -11 4 -2.09 2.9
    -7 -11 3 0.72 2.46
    -7 -11 2 8.02 4.34
    -7 -11 1 -0.7 1.88
    -7 -11 0 1.42 2.13
    -7 -11 -1 0.68 2.47
    -7 -11 -2 0 1.75
    -7 -11 -3 -1.33 2.37
    -8 12 1 -1.6 3.34
    -8 12 0 2.49 2.75
    -8 12 -1 1.49 2.79
    -8 11 3 -0.57 1.84
    -8 11 2 -1.48 3.31
    -8 11 1 -0.98 2.13
    8 -11 -1 -1.44 1.94
    8 -11 0 0.58 1.96
    -8 11 0 1.86 2.96
    8 -11 1 -2.62 2.3
    -8 11 -1 1.83 2.87
    -8 11 -2 1.28 2.71
    -8 11 -3 -4.21 4.45
    -8 10 5 5.74 4.55
    -8 10 4 -0.8 2.02
    -8 10 3 -5.11 4.74
    -8 10 2 3.88 3.67
    -8 10 1 3.11 3.55
    8 -10 -1 -1.66 3.16
    8 -10 0 1.08 2.25
    -8 10 0 2.64 3.31
    -8 10 -1 2 3.27
    8 -10 1 -0.13 1.73
    8 -10 2 -1.63 2.4
    -8 10 -2 -0.31 3.05
    8 -10 3 3.57 6.7
    -8 10 -3 -0.36 1
    -8 10 -4 1.38 3.27
    -8 9 5 7.84 6.23
    -8 9 4 4.16 3.65
    -8 9 3 -1.66 1.66
    -8 9 2 -1.55 1.4
    -8 9 1 6.32 4.42
    8 -9 -1 0.88 1.67
    8 -9 0 -0.31 1.24
    -8 9 0 -1.42 2.81
    8 -9 1 -2.59 3.4
    -8 9 -1 2.97 2.4
    8 -9 2 0.4 1.35
    -8 9 -2 2.62 3.87
    8 -9 3 -0.03 1.61
    -8 9 -3 1.76 2.49
    8 -9 4 -0.63 3.27
    -8 9 -4 7.27 4.98
    -8 8 6 -5 5.21
    -8 8 5 5.46 5.18
    -8 8 4 0.17 1.63
    -8 8 3 -1.36 2.59
    -8 8 2 1.26 1.69
    8 -8 -1 2.3 2.38
    -8 8 1 1.15 0.72
    8 -8 0 1.42 2.2
    -8 8 0 2.99 2.31
    8 -8 1 0.28 1.27
    -8 8 -1 -0.36 1.57
    8 -8 2 8.92 6.21
    -8 8 -2 3.94 3.07
    8 -8 3 3.81 7.29
    -8 8 -3 0.88 1.4
    8 -8 4 2.56 0.97
    -8 8 -4 1.63 2.4
    8 -8 5 -1.06 3.24
    -8 8 -5 1.69 2.25
    -8 7 7 -2.28 4.86
    -8 7 6 -1.92 2.12
    -8 7 5 0.29 2.8
    -8 7 4 8.23 6.35
    -8 7 3 2.68 4.87
    -8 7 2 1.46 2.4
    8 -7 -1 0.79 0.35
    -8 7 1 -2.08 2.94
    8 -7 0 2.73 2.31
    -8 7 0 1.22 2.31
    8 -7 1 2.48 1.39
    -8 7 -1 -1.59 2.1
    8 -7 2 1.56 1.99
    -8 7 -2 1.34 0.48
    8 -7 3 0.61 0.33
    -8 7 -3 -2.58 3.74
    8 -7 4 3.35 5.51
    -8 7 -4 1.08 2.18
    8 -7 5 6.94 7.68
    -8 7 -5 0.57 0.52
    -8 7 -6 -0.2 2.48
    -8 7 -6 0.63 0.82
    -8 6 7 8.6 4.95
    -8 6 6 8.84 6.22
    -8 6 5 6.72 4.91
    -8 6 4 15.24 7.14
    -8 6 3 1.27 2.31
    -8 6 2 -1.21 3.58
    -8 6 1 0.87 2.55
    8 -6 0 0.74 0.62
    -8 6 0 0.5 1.66
    8 -6 1 5.05 3.26
    -8 6 -1 5.29 3.89
    8 -6 2 1.83 2.42
    -8 6 -2 5.74 3.41
    8 -6 3 0.72 1.38
    -8 6 -3 4.03 2.56
    8 -6 4 4.36 4.83
    -8 6 -4 1.3 1
    8 -6 5 -0.31 4.89
    -8 6 -5 -0.18 2.09
    8 -6 6 4.72 6.36
    -8 6 -6 8.43 5.45
    -8 6 -6 2.4 1.9
    -8 5 8 0.25 0.79
    -8 5 7 -1.97 0.31
    -8 5 6 2.02 4.07
    -8 5 5 -0.9 3.95
    -8 5 4 -1.31 4
    -8 5 3 13.62 6.16
    -8 5 2 9.19 6.62
    -8 5 1 17.18 6.31
    8 -5 0 5.51 3.17
    -8 5 0 0.2 2.76
    8 -5 1 0.5 1.56
    -8 5 -1 0.54 2.24
    -8 5 -2 2.68 2.44
    8 -5 2 9.96 5.81
    8 -5 3 -0.05 0.66
    -8 5 -3 5 3.93
    8 -5 4 5.49 5.41
    -8 5 -4 -0.42 1.11
    -8 5 -5 -0.02 3.18
    -8 5 -6 2.18 1.98
    -8 5 -6 1.3 2.98
    -8 5 -7 1.43 2.68
    -8 4 8 4.59 5.35
    -8 4 7 6.98 5.06
    -8 4 6 5.68 6.01
    -8 4 5 5.72 5.92
    -8 4 4 -1.06 1.5
    -8 4 3 0.55 3.55
    -8 4 2 -1.88 3.06
    -8 4 1 19.75 6.52
    8 -4 0 13.04 4.93
    -8 4 0 12.47 5.33
    -8 4 -1 5.2 3.75
    8 -4 1 12.5 6.12
    -8 4 -2 3.17 1.63
    8 -4 2 7.67 6.83
    -8 4 -3 -0.3 2.13
    -8 4 -4 5.2 4.39
    -8 4 -5 3.35 3.11
    -8 4 -6 3.52 2.82
    -8 4 -6 5.34 3.63
    -8 4 -7 0.73 3.51
    -8 3 8 -2.93 2.24
    -8 3 7 -9.1 5.42
    -8 3 6 -0.68 0.74
    -8 3 5 6.79 5.03
    -8 3 4 15.58 6.97
    -8 3 3 6.84 4.77
    -8 3 2 9.92 5.02
    -8 3 1 13.51 4.62
    -8 3 0 10.06 3.89
    -8 3 -1 6.32 3.64
    8 -3 1 3.13 3.78
    -8 3 -2 2.36 2.61
    -8 3 -3 9.63 5.36
    -8 3 -4 3.48 3.56
    -8 3 -5 8.76 4.48
    -8 3 -6 6.84 4.52
    -8 3 -6 1.93 0.88
    -8 3 -7 -2.24 1.51
    -8 2 8 -1.38 2.42
    -8 2 7 -3.49 4.77
    -8 2 6 4.23 3.21
    -8 2 5 4.37 5.39
    -8 2 4 22.73 8.2
    -8 2 3 5.12 3.44
    -8 2 2 4.67 3.51
    -8 2 1 11.33 4.33
    -8 2 0 -0.42 1.71
    -8 2 -1 13.54 5.64
    8 -2 1 26.09 8.34
    -8 2 -2 3.52 3.5
    -8 2 -3 13.69 5.37
    -8 2 -4 4.44 3.54
    -8 2 -5 1.15 2.19
    -8 2 -5 6.98 4.66
    -8 2 -6 5.7 3.48
    -8 2 -7 3.19 2.99
    -8 1 9 -3.35 3.84
    -8 1 8 6.47 4.72
    -8 1 7 1.99 1.69
    -8 1 7 -1.86 2
    -8 1 6 7.42 4.21
    -8 1 6 -0.42 2.98
    -8 1 5 2.77 2.54
    -8 1 5 2.5 3.79
    -8 1 4 4.63 4.14
    -8 1 4 6.28 3.93
    -8 1 3 3.41 2.73
    -8 1 3 2.42 2.2
    -8 1 2 10.52 3.72
    -8 1 2 5.88 4.32
    -8 1 1 6.76 2.71
    -8 1 1 6.25 3.07
    -8 1 0 8.28 3.91
    -8 1 0 2.07 1.41
    -8 1 -1 -2.91 2.92
    -8 1 -2 -0.17 1.18
    -8 1 -3 11.93 4.52
    -8 1 -4 12.89 4.99
    -8 1 -5 1.14 1.67
    -8 1 -5 -0.34 0.73
    -8 1 -6 3.21 2.14
    -8 1 -7 4.17 4.06
    -8 0 10 -5.75 3.53
    -8 0 9 -0.02 1.29
    -8 0 9 -2.33 1.44
    -8 0 8 0.6 1.66
    -8 0 8 0.23 1.82
    -8 0 7 0.96 1.25
    -8 0 7 0.64 1.28
    -8 0 6 0.44 1.28
    -8 0 6 -2.39 3.78
    -8 0 5 1.2 2.21
    -8 0 5 3.78 3.22
    -8 0 4 -3.58 1.29
    -8 0 4 1.98 1.19
    -8 0 3 6.73 4.34
    -8 0 3 2.51 0.94
    -8 0 2 0.77 1.54
    -8 0 2 5.83 3.73
    -8 0 1 0.16 1.76
    -8 0 1 -2.86 2.06
    -8 0 0 9.46 3.68
    -8 0 0 1.68 1.84
    -8 0 -1 23.96 6.07
    -8 0 -1 17.8 4.47
    -8 0 -2 21.21 4.87
    -8 0 -2 41.03 8.38
    -8 0 -3 0.48 0.82
    -8 0 -3 -3.02 2.61
    -8 0 -4 -0.04 0.79
    -8 0 -4 -0.23 1.57
    -8 0 -5 -0.21 2.03
    -8 0 -5 2.57 2.23
    -8 0 -6 0.79 1.13
    -8 0 -7 5.58 3.87
    -8 -1 9 -0.09 1.27
    -8 -1 9 -0.44 1.26
    -8 -1 8 0.03 1.63
    -8 -1 8 -1.27 2.02
    -8 -1 7 0.85 2.3
    -8 -1 7 1.29 2.42
    -8 -1 6 6.28 3.75
    -8 -1 6 5.51 3.05
    -8 -1 5 0.51 1.31
    -8 -1 5 5.98 4.04
    -8 -1 4 12.84 6.14
    -8 -1 4 2.35 2.38
    -8 -1 3 2.48 0.68
    -8 -1 3 5.88 4.03
    -8 -1 2 12.37 4.7
    -8 -1 2 5.21 4.3
    -8 -1 1 8.91 3.73
    -8 -1 1 5.6 3.1
    -8 -1 0 3.27 2.45
    -8 -1 0 -0.57 1.56
    -8 -1 -1 2.4 2.85
    -8 -1 -1 -0.42 1.2
    -8 -1 -2 2.73 2.17
    -8 -1 -2 2.67 2.9
    -8 -1 -3 9.66 3.7
    -8 -1 -3 12.19 4.38
    -8 -1 -4 0.79 0.96
    -8 -1 -4 12.72 4.96
    -8 -1 -4 5.05 3.12
    -8 -1 -5 2.04 1.78
    -8 -1 -5 0.48 0.87
    -8 -1 -5 -1.51 1.58
    -8 -1 -6 -0.15 1.55
    -8 -1 -6 -1.71 2.75
    -8 -1 -7 1.9 2.53
    -8 -2 9 0.74 2.3
    -8 -2 9 3.1 2.92
    -8 -2 8 10.48 5
    -8 -2 8 -0.85 2.74
    -8 -2 7 -1.43 2.75
    -8 -2 7 4.13 3.32
    -8 -2 6 -0.23 2
    -8 -2 6 1.35 3.14
    -8 -2 5 2.25 1.78
    -8 -2 5 6.53 3.74
    -8 -2 4 12.31 4.8
    -8 -2 4 15.28 6.5
    -8 -2 3 3.47 2.73
    -8 -2 3 7.94 3.62
    -8 -2 2 11.4 4.56
    -8 -2 2 5.31 3.14
    -8 -2 1 9.5 3.99
    -8 -2 1 8.98 3.99
    -8 -2 0 1.25 1.27
    -8 -2 0 2.66 2.44
    -8 -2 -1 12.64 4.33
    -8 -2 -1 11.76 4.42
    -8 -2 -2 2.33 1.07
    -8 -2 -2 1.26 1.6
    -8 -2 -3 2.93 2.22
    -8 -2 -3 2.66 1.92
    -8 -2 -4 0.7 0.92
    -8 -2 -4 1.92 2.11
    -8 -2 -4 1.26 1.83
    -8 -2 -5 1.3 2.04
    -8 -2 -5 6.4 3.74
    -8 -2 -6 3.78 2.59
    -8 -2 -6 3.6 3.29
    -8 -2 -7 1.05 2.05
    8 2 7 3.68 3.47
    -8 -2 -7 3.22 2.55
    -8 -2 -8 -0.62 1.82
    -8 -3 9 -7.06 3.84
    -8 -3 9 -0.16 1.69
    -8 -3 8 4.54 3.48
    -8 -3 8 -0.36 1.69
    -8 -3 7 4.83 3.21
    -8 -3 7 2.95 2.56
    -8 -3 6 1.66 2.51
    -8 -3 6 0.46 0.58
    -8 -3 5 2.95 2.69
    -8 -3 5 1.86 1.52
    -8 -3 4 2.31 2.67
    -8 -3 4 5.95 4.27
    -8 -3 3 1.18 1.38
    -8 -3 3 3.07 2.36
    -8 -3 2 3.5 3.01
    -8 -3 2 3.61 2.16
    -8 -3 1 7.33 3.14
    -8 -3 1 4.81 2.7
    -8 -3 0 16.53 5.06
    -8 -3 0 6.98 3.62
    -8 -3 -1 1.04 2
    -8 -3 -1 -0.93 0.87
    -8 -3 -2 0.11 1.07
    -8 -3 -2 3.05 2.57
    -8 -3 -3 4.53 2.52
    -8 -3 -3 8.98 3.38
    -8 -3 -3 6.63 2.71
    -8 -3 -4 -0.1 0.89
    -8 -3 -4 -2.33 2.32
    -8 -3 -4 0.63 1.44
    -8 -3 -5 0.14 0.35
    -8 -3 -5 -0.28 0.71
    -8 -3 -6 0.44 1.05
    -8 -3 -6 2.76 2.6
    -8 -3 -7 -2.19 1.9
    -8 -3 -7 0.59 1.86
    -8 -3 -8 0.51 1.49
    8 3 8 1.76 2.6
    -8 -4 9 -0.62 0.82
    -8 -4 8 1.43 2.97
    -8 -4 7 1.08 2.24
    -8 -4 6 -1.17 2.89
    -8 -4 6 0.83 0.97
    -8 -4 5 1.51 1.23
    -8 -4 5 7.41 4.75
    -8 -4 4 -4.81 3.22
    -8 -4 4 0.57 1.17
    -8 -4 3 2.02 2.74
    -8 -4 3 0.33 0.93
    -8 -4 2 1.31 2.77
    -8 -4 2 6.2 3
    -8 -4 1 9.51 3.41
    -8 -4 1 14.88 5.44
    -8 -4 0 10.49 3.54
    -8 -4 0 8.29 4.03
    -8 -4 -1 7.48 3.24
    -8 -4 -1 8.39 3.18
    -8 -4 -2 0.71 0.84
    -8 -4 -2 2.98 2.44
    -8 -4 -2 2.17 1.98
    -8 -4 -3 -1.43 2.47
    -8 -4 -3 1.17 1.27
    -8 -4 -3 2.57 2.3
    -8 -4 -4 -0.65 1.66
    -8 -4 -4 1.33 1.49
    -8 -4 -5 0.6 0.9
    -8 -4 -5 -0.36 0.95
    -8 -4 -6 6.1 3.61
    -8 -4 -6 1.98 2.2
    -8 -4 -7 1.59 2.17
    -8 -4 -7 2.33 2.53
    -8 -4 -8 0.89 1.41
    -8 -5 8 -5.59 3.53
    -8 -5 7 -0.69 1.65
    -8 -5 6 -2.32 2.73
    -8 -5 5 3.56 2.84
    -8 -5 4 1.28 2.89
    -8 -5 3 -0.03 2.84
    -8 -5 2 12.36 5.3
    -8 -5 1 16.07 5.54
    -8 -5 0 1.61 1.63
    -8 -5 -1 0.74 2.02
    -8 -5 -1 0.53 0.71
    -8 -5 -1 -0.03 0.64
    -8 -5 -2 3.18 2.7
    -8 -5 -2 2.57 2.26
    -8 -5 -2 5.96 2.93
    -8 -5 -3 0.78 1.22
    -8 -5 -3 3.66 2.2
    -8 -5 -4 -1.39 2.13
    -8 -5 -4 -2.38 2.43
    -8 -5 -5 0.23 0.55
    -8 -5 -5 1.58 2.06
    -8 -5 -6 -3.21 2.72
    -8 -5 -6 -2.15 2.34
    -8 -5 -7 -2.27 2.15
    -8 -5 -7 -0.73 0.63
    -8 -6 8 0.36 3.49
    -8 -6 7 0.15 1.63
    -8 -6 6 4.17 3.13
    -8 -6 6 2.42 3.83
    -8 -6 5 -1.95 1.37
    -8 -6 4 7.44 4.98
    -8 -6 3 1.3 1.55
    -8 -6 2 -0.76 0.81
    -8 -6 1 5.74 3.43
    -8 -6 0 -1.59 1.79
    -8 -6 -1 2.83 2.83
    -8 -6 -2 5.93 3.56
    -8 -6 -3 0.19 1.4
    -8 -6 -3 -0.62 1.28
    -8 -6 -4 -1.72 1.72
    -8 -6 -4 0.85 1.29
    -8 -6 -5 -0.6 1.65
    -8 -6 -5 0.25 1.02
    -8 -6 -6 3.36 2.94
    -8 -6 -6 1.42 0.67
    -8 -6 -7 -2.12 3.02
    -8 -6 -7 0.6 1.62
    -8 -7 7 0.93 0.71
    -8 -7 6 0.25 0.99
    -8 -7 5 3.5 2.93
    -8 -7 4 -0.63 0.89
    -8 -7 3 1.95 0.91
    -8 -7 2 1.56 1.59
    -8 -7 1 3.35 3.08
    -8 -7 0 0.75 1.44
    -8 -7 -1 0.7 1.99
    -8 -7 -2 2.24 2.44
    -8 -7 -3 -0.75 0.99
    -8 -7 -4 13.82 14.17
    -8 -7 -5 2.68 2.73
    -8 -7 -6 -0.27 0.64
    -8 -7 -6 -0.29 1.79
    -8 -8 6 1.25 2.62
    -8 -8 5 -0.32 1.81
    -8 -8 4 0.95 3.76
    -8 -8 3 9.47 4.93
    -8 -8 2 2.85 2.3
    -8 -8 1 2.09 3.58
    -8 -8 0 -1 2.16
    -8 -8 -1 0.82 1.92
    -8 -8 -2 0.83 1.75
    -8 -8 -3 0.22 1.28
    -8 -8 -4 -0.51 1.14
    -8 -8 -5 -1.6 2.5
    -8 -9 5 -0.41 0.73
    -8 -9 4 3.21 2.73
    -8 -9 3 -0.34 1.58
    -8 -9 2 0.66 1.29
    -8 -9 1 4.84 3.84
    -8 -9 0 2.33 3.39
    -8 -9 -1 1.93 2.93
    -8 -9 -2 -1.25 2.34
    -8 -9 -3 -3.21 2.76
    -8 -9 -4 0.87 0.96
    -8 -10 3 -2.19 3.1
    -8 -10 2 1.29 0.45
    -8 -10 1 3.57 3.89
    -8 -10 0 -2.21 2.35
    -8 -10 -1 -0.66 1.27
    -8 -10 -2 1.04 2.02
    -9 10 1 2.57 2.21
    -9 10 0 2.86 0.93
    9 -10 1 -2.23 3.13
    -9 9 3 7.97 6.14
    -9 9 2 -3.83 4.3
    -9 9 1 -5.1 3.43
    -9 9 0 1.37 1.75
    -9 9 -1 1.91 2.2
    9 -9 2 2.57 4.38
    -9 9 -2 0.39 1.01
    9 -9 3 3.98 5.05
    -9 8 4 9.87 5.55
    -9 8 3 -1.75 4.05
    -9 8 2 6.29 5.54
    -9 8 1 2.89 2.97
    -9 8 0 1.87 3.16
    -9 8 -1 0.82 1.83
    9 -8 2 1.67 1.61
    -9 8 -2 1.37 1.03
    9 -8 3 -0.07 1.58
    -9 8 -3 -1.74 1.91
    9 -8 4 7.04 7.81
    -9 7 5 -1.83 2.25
    -9 7 4 -3.59 3.24
    -9 7 3 3.41 1.23
    -9 7 2 -2.71 3.94
    -9 7 1 3.14 3.43
    -9 7 0 1.31 3.21
    -9 7 -1 6 4.17
    9 -7 2 2.97 3.81
    -9 7 -2 5.2 4.23
    9 -7 3 -1.68 1.57
    -9 7 -3 1.7 3.45
    9 -7 4 0.34 3.01
    -9 7 -4 -1.11 2.85
    -9 6 6 4.91 2.32
    -9 6 5 -1.28 4.39
    -9 6 4 9.08 6.88
    -9 6 3 2.72 2.84
    -9 6 2 2.26 3.14
    -9 6 1 -0.95 1.39
    -9 6 0 3.7 3.98
    -9 6 -1 6.44 3.69
    9 -6 2 4.99 4.77
    -9 6 -2 -3.7 2.55
    9 -6 3 6.4 6.6
    -9 6 -3 1.08 3.11
    9 -6 4 3.42 4.51
    -9 6 -4 -0.12 3.21
    9 -6 5 1.77 2.13
    -9 5 6 4.45 2.84
    -9 5 5 0.89 5.11
    -9 5 4 -7.83 6.3
    -9 5 3 -4.61 3.73
    -9 5 2 -1.96 2.79
    -9 5 1 -0.93 0.92
    -9 5 0 4.89 3.62
    -9 5 -1 2.94 1.62
    9 -5 2 -0.02 2.18
    -9 5 -2 -4.34 4.53
    9 -5 3 4.97 5.46
    -9 5 -3 -3.39 2.46
    9 -5 4 3.71 5.11
    -9 5 -4 3.32 1.97
    9 -5 5 3.6 0.59
    -9 5 -5 0.69 1.88
    -9 4 7 0.43 3.01
    -9 4 6 -1.04 3.13
    -9 4 5 -2.21 1.09
    -9 4 4 1.08 1.65
    -9 4 3 -1.86 3.38
    -9 4 2 -0.12 2.94
    -9 4 1 -0.41 2.42
    -9 4 0 7.8 4.18
    -9 4 -1 2.73 3.09
    -9 4 -2 0.94 3.35
    9 -4 3 -1.1 0.93
    -9 4 -3 3.03 3.11
    -9 4 -4 5.83 4.38
    -9 4 -5 -1.03 2.77
    -9 3 7 0.72 2.04
    -9 3 6 -0.38 1.83
    -9 3 5 3.55 3.46
    -9 3 4 4.92 5.05
    -9 3 3 3.93 3.4
    -9 3 2 3.73 4.41
    -9 3 1 8.19 5.27
    -9 3 0 0.23 1.04
    -9 3 -1 11.26 5.71
    -9 3 -2 0.9 0.9
    -9 3 -3 8.39 4.71
    -9 3 -4 1.87 1.34
    -9 3 -5 0.94 2.28
    -9 3 -6 -1.25 3
    -9 3 -6 -2.3 3
    -9 2 7 17.08 7.68
    -9 2 6 3.97 4.41
    -9 2 5 13.43 7.11
    -9 2 4 4.73 4.49
    -9 2 3 16.36 7.82
    -9 2 2 -1.58 2.03
    -9 2 1 -3.23 2.74
    -9 2 0 2.31 2.91
    -9 2 -1 1.85 1.25
    -9 2 -2 5.74 4.45
    -9 2 -3 5.5 4.51
    -9 2 -4 -1.32 2.28
    -9 2 -5 1.68 1.34
    -9 2 -5 4.97 3.22
    -9 2 -6 0.8 1.62
    -9 1 8 2.24 3.3
    -9 1 7 2.12 1.97
    -9 1 6 -6.61 4.86
    -9 1 5 -1.15 2.01
    -9 1 4 6.2 5.57
    -9 1 3 3.13 4.12
    -9 1 2 1.84 3.26
    -9 1 1 -4.61 3.35
    -9 1 0 1.61 2.56
    -9 1 -1 7.83 4.84
    -9 1 -2 6.92 3.3
    -9 1 -3 -1.64 1.27
    -9 1 -4 10.91 5.32
    -9 1 -5 32.92 10.73
    -9 1 -5 3.67 3.53
    -9 1 -6 3.93 2.47
    -9 0 8 -4.03 4.35
    -9 0 7 -3.39 4.06
    -9 0 6 6.91 6.12
    -9 0 5 -2.89 3.34
    -9 0 4 12.8 5.59
    -9 0 4 13.48 5.78
    -9 0 3 2.61 2.77
    -9 0 3 3.05 3.5
    -9 0 2 8.92 5.14
    -9 0 1 0.44 1.16
    -9 0 0 1.44 1.96
    -9 0 -1 4.4 3.37
    -9 0 -2 1.93 1.08
    -9 0 -3 0.04 0.49
    -9 0 -4 0.96 2.28
    -9 0 -5 7.28 4.35
    -9 0 -5 7.55 4.06
    -9 0 -6 0.14 0.81
    -9 -1 8 -0.3 1.98
    -9 -1 7 -0.08 1.42
    -9 -1 6 0.05 1.05
    -9 -1 6 6.81 4.6
    -9 -1 5 4.86 4.27
    -9 -1 4 1.37 2.22
    -9 -1 4 3.06 3.43
    -9 -1 3 -0.12 0.52
    -9 -1 3 -0.93 1.71
    -9 -1 2 1.34 1.41
    -9 -1 2 -0.16 2.27
    -9 -1 1 -1.54 2.37
    -9 -1 1 -0.24 0.86
    -9 -1 0 2.63 2.33
    -9 -1 0 1.45 1.56
    -9 -1 -1 1.19 1.51
    -9 -1 -1 2.53 2.41
    -9 -1 -2 0.62 1.79
    -9 -1 -3 2.22 2.02
    -9 -1 -4 11.78 4.63
    -9 -1 -4 6.17 3.52
    -9 -1 -5 0.28 1.3
    -9 -1 -5 -0.59 1.98
    -9 -1 -6 -1.43 2.74
    -9 -2 8 -0.55 0.93
    -9 -2 8 -2.41 3.78
    -9 -2 7 1.63 2.26
    -9 -2 7 32.79 10.2
    -9 -2 6 3.68 3.89
    -9 -2 6 0.59 2.2
    -9 -2 5 3.78 2.95
    -9 -2 5 -1.57 2.88
    -9 -2 4 0.77 1.68
    -9 -2 4 6.28 4.33
    -9 -2 3 7.95 3.91
    -9 -2 3 9.07 3.93
    -9 -2 2 -1.64 1.73
    -9 -2 2 0.33 1.17
    -9 -2 1 2.18 3
    -9 -2 1 0.2 1.7
    -9 -2 0 2.89 2.44
    -9 -2 0 -2.16 2.29
    -9 -2 -1 0.72 1.78
    -9 -2 -1 -0.68 0.45
    -9 -2 -2 0.65 1.11
    -9 -2 -2 1.61 2.02
    -9 -2 -3 -1.1 0.93
    -9 -2 -3 0.61 1.41
    -9 -2 -3 3.03 2.27
    -9 -2 -4 4.08 2.79
    -9 -2 -4 9.58 4.22
    -9 -2 -4 -0.23 1.79
    -9 -2 -5 2.28 2.58
    -9 -2 -6 1.16 1.63
    -9 -3 8 -1.39 0.34
    -9 -3 7 -1.17 1.68
    -9 -3 7 1.82 2.51
    -9 -3 6 0.49 1.72
    -9 -3 6 -0.17 2.69
    -9 -3 5 2.25 2.15
    -9 -3 5 2.09 2.18
    -9 -3 4 0.77 2.66
    -9 -3 4 4.96 3.28
    -9 -3 3 -2.67 3.68
    -9 -3 3 1.92 2.34
    -9 -3 2 -1.39 1.46
    -9 -3 2 0.29 0.57
    -9 -3 1 0.98 1.32
    -9 -3 1 0.48 1.18
    -9 -3 0 -0.36 1.14
    -9 -3 0 1.13 1.87
    -9 -3 -1 2.64 1.97
    -9 -3 -1 2.33 1.99
    -9 -3 -2 1.87 1.35
    -9 -3 -2 2.34 2.95
    -9 -3 -3 8.99 4.36
    -9 -3 -3 9.93 4.55
    -9 -3 -3 7.09 3.66
    -9 -3 -4 3.2 2.74
    -9 -3 -4 5.25 3.28
    -9 -3 -4 -2.36 2.27
    -9 -3 -5 0.08 0.99
    -9 -3 -5 1.37 1.81
    -9 -3 -6 -2.95 2.45
    -9 -3 -6 -1.56 2.31
    -9 -4 8 -2.27 2.53
    -9 -4 7 0.45 1.62
    -9 -4 6 3.7 3.01
    -9 -4 5 -0.43 1.47
    -9 -4 4 4.37 3.53
    -9 -4 3 2.87 3.4
    -9 -4 3 -0.71 1.02
    -9 -4 2 1.16 1.15
    -9 -4 2 6.64 4.65
    -9 -4 1 1.53 1.77
    -9 -4 1 1.97 2.73
    -9 -4 0 4.99 3.28
    -9 -4 0 2.31 1.84
    -9 -4 -1 0.27 1.4
    -9 -4 -1 2.46 2.2
    -9 -4 -2 2 2.28
    -9 -4 -2 3.84 2.9
    -9 -4 -2 6.3 3.28
    -9 -4 -3 2.29 2.21
    -9 -4 -3 -1.01 1.71
    -9 -4 -3 0.07 0.92
    -9 -4 -4 6.84 4.77
    -9 -4 -4 4.63 2.87
    -9 -4 -5 1.22 1.25
    -9 -4 -5 -1.72 1.63
    -9 -4 -6 1.94 2.22
    -9 -4 -6 0.43 1.18
    -9 -4 -7 -3.7 2.76
    -9 -5 7 0.14 1.35
    -9 -5 6 0.11 1.13
    -9 -5 5 3 2.63
    -9 -5 4 -0.62 0.53
    -9 -5 3 7.75 5.21
    -9 -5 2 1.48 1.92
    -9 -5 1 0.78 1.99
    -9 -5 0 8.46 4.43
    -9 -5 -1 4.94 3.97
    -9 -5 -2 1.22 1.88
    -9 -5 -2 3.8 2.65
    -9 -5 -3 7.44 4.39
    -9 -5 -3 3.28 2.18
    -9 -5 -4 1.42 1.09
    -9 -5 -4 0.04 0.81
    -9 -5 -5 -2.04 2.37
    -9 -5 -5 -0.52 0.55
    -9 -5 -6 0.6 0.81
    -9 -5 -6 -0.9 1.44
    -9 -6 6 0.14 1.61
    -9 -6 5 -3.13 2.98
    -9 -6 4 6.35 3.89
    -9 -6 3 2 3.71
    -9 -6 2 1.32 2.84
    -9 -6 1 -0.21 1.34
    -9 -6 0 5.57 3.36
    -9 -6 -1 10.54 5.24
    -9 -6 -2 6.12 4.19
    -9 -6 -3 0.03 1.44
    -9 -6 -4 -3.03 2.56
    -9 -6 -5 -1.44 1.69
    -9 -7 5 2.15 2.01
    -9 -7 4 1.34 0.24
    -9 -7 3 0.83 2.33
    -9 -7 2 -1.64 1.16
    -9 -7 1 -4.54 4.12
    -9 -7 0 18.99 11.5
    -9 -7 -1 6.09 4.71
    -9 -7 -2 1.55 1.97
    -9 -7 -3 1.26 2.29
    -9 -7 -4 -3.48 2.34
    -9 -8 4 -1.8 2.23
    -9 -8 3 -2.14 2.39
    -9 -8 2 -4.91 3.86
    -9 -8 1 1.94 2.03
    -9 -8 0 5.4 4.33
    -9 -8 -1 2.16 2.24
    -9 -8 -2 0.11 1.49
    -9 -8 -3 0.9 1.34
    -9 -9 2 -2.42 2.6
    -9 -9 1 -1.07 1.33
    -9 -9 0 -3.83 3.18
    -9 -9 -1 -1.69 1.64
    -10 7 1 -2.4 3.69
    -10 7 0 1.8 2.22
    -10 6 3 1.37 3.24
    -10 6 2 4.66 4.78
    -10 6 1 5.75 3.92
    -10 6 0 -0.57 1.36
    -10 6 -1 4.09 3.9
    -10 6 -2 1.93 2.77
    -10 5 4 -2.9 4.95
    -10 5 3 0.87 1.25
    -10 5 2 1.95 2.27
    -10 5 1 1.55 1.46
    -10 5 0 -3.07 2.98
    -10 5 -1 -4.17 4.33
    -10 5 -2 -1.37 1.03
    -10 5 -3 3.1 2.99
    -10 4 5 2.3 4.74
    -10 4 4 5.35 5.96
    -10 4 3 -5.49 5.24
    -10 4 2 29.83 9.85
    -10 4 1 -0.59 1.63
    -10 4 0 1.14 1.69
    -10 4 -1 1.09 1.95
    -10 4 -2 3.88 3.07
    -10 4 -3 -1.32 2.64
    -10 3 5 8.28 5.61
    -10 3 4 -2.26 1.79
    -10 3 3 3.57 2.46
    -10 3 2 0.38 2.3
    -10 3 1 -2.13 3.2
    -10 3 0 -5.37 3.93
    -10 3 -1 -0.63 0.88
    -10 3 -2 1.87 3.17
    -10 3 -3 2.5 2.27
    -10 3 -4 0.28 1.09
    -10 2 6 0.13 1.88
    -10 2 5 -0.63 2.41
    -10 2 4 -0.08 1.12
    -10 2 3 7.41 5.18
    -10 2 2 -0.13 2.93
    -10 2 1 -0.61 0.2
    -10 2 0 12.74 5.86
    -10 2 -1 -1.16 2.16
    -10 2 -2 -0.73 2.59
    -10 2 -3 -0.55 1.08
    -10 2 -4 5.57 4.29
    -10 1 6 1.72 3.99
    -10 1 5 5.36 5.43
    -10 1 4 4.08 4.97
    -10 1 3 2.69 2.12
    -10 1 2 0.81 0.68
    -10 1 1 -1.15 1.34
    -10 1 0 0.48 0.83
    -10 1 -1 5.89 3.67
    -10 1 -2 11.47 5.84
    -10 1 -3 -0.23 1.18
    -10 1 -4 2.16 3.32
    -10 0 6 0.49 1.72
    -10 0 5 3.07 1.69
    -10 0 4 0.53 2.75
    -10 0 3 2.53 3.58
    -10 0 2 -0.12 2.16
    -10 0 1 4.92 3.21
    -10 0 0 -2.97 2.13
    -10 0 -1 7.17 4.56
    -10 0 -2 -0.81 2.55
    -10 0 -3 1.23 2.06
    -10 0 -4 0.8 1.11
    -10 0 -4 2.51 2.86
    -10 0 -5 3.27 2.93
    -10 -1 7 -6.22 4.34
    -10 -1 6 -1.69 2.98
    -10 -1 5 2.6 2.96
    -10 -1 4 4.6 4.17
    -10 -1 3 -2.71 2.7
    -10 -1 2 -3.9 3.65
    -10 -1 1 -5.69 3.84
    -10 -1 0 2.67 1.78
    -10 -1 -1 8.58 4.6
    -10 -1 -2 5.95 3.57
    -10 -1 -3 -2.09 2.28
    -10 -1 -4 1.77 1.65
    -10 -1 -4 -2.68 3.57
    -10 -1 -5 11.32 6.12
    -10 -1 -5 -0.05 1.51
    -10 -2 7 0.14 1.14
    -10 -2 6 1.54 1.22
    -10 -2 6 0.76 1.9
    -10 -2 5 -1.97 2.96
    -10 -2 5 0.66 2.25
    -10 -2 4 3.78 3.81
    -10 -2 4 -1.24 2.47
    -10 -2 3 1.78 1.67
    -10 -2 3 -0.5 1.85
    -10 -2 2 0.9 0.57
    -10 -2 2 0.56 1.2
    -10 -2 1 4.02 2.17
    -10 -2 0 1.5 1.44
    -10 -2 -1 -1.74 1.71
    -10 -2 -2 2.32 1.51
    -10 -2 -3 0.17 1
    -10 -2 -3 1.59 1.52
    -10 -2 -4 0.49 1.25
    -10 -2 -4 0.92 1.85
    -10 -2 -5 0.75 2.11
    -10 -3 7 2.1 2.88
    -10 -3 6 -3.78 3.67
    -10 -3 5 3.47 3.26
    -10 -3 4 4.6 3.68
    -10 -3 4 -1.54 1.26
    -10 -3 3 -3.67 4.43
    -10 -3 3 1.31 1.9
    -10 -3 2 0.81 1.55
    -10 -3 2 0.42 0.62
    -10 -3 1 1.02 1.82
    -10 -3 1 0.23 2.06
    -10 -3 0 1.26 1.9
    -10 -3 0 3.24 3.09
    -10 -3 -1 4.15 2.77
    -10 -3 -1 1.2 0.37
    -10 -3 -2 1.91 2.39
    -10 -3 -2 5.73 3.19
    -10 -3 -3 3.18 2.72
    -10 -3 -3 3.03 2.39
    -10 -3 -4 -0.11 0.98
    -10 -3 -4 1.02 1.34
    -10 -3 -5 1.4 2
    -10 -4 6 1.37 2.7
    -10 -4 5 -1.27 3.24
    -10 -4 4 2.33 1.3
    -10 -4 3 -0.25 1.91
    -10 -4 2 4.57 3.45
    -10 -4 1 0.3 0.8
    -10 -4 0 2.98 2.74
    -10 -4 -1 0.61 1.92
    -10 -4 -2 2.49 1.93
    -10 -4 -2 1.25 0.93
    -10 -4 -3 0.37 1.8
    -10 -4 -3 3.35 2.23
    -10 -4 -4 3.34 3.52
    -10 -4 -4 0.08 1.29
    -10 -4 -5 0.07 1.27
    -10 -5 5 -6.55 4.33
    -10 -5 4 -1.31 1.62
    -10 -5 3 -0.13 0.45
    -10 -5 2 0.39 1.09
    -10 -5 1 3.54 2.53
    -10 -5 0 -2.3 2.7
    -10 -5 -1 1.37 1.58
    -10 -5 -2 0.12 1.47
    -10 -5 -3 0.15 1.08
    -10 -5 -4 2.19 2.38
    -10 -5 -5 -0.32 1.52
    -10 -6 5 -1.52 3.28
    -10 -6 4 -1.18 1.89
    -10 -6 3 0.78 1.93
    -10 -6 2 1.24 1.37
    -10 -6 1 -0.15 2.92
    -10 -6 0 1.89 2.24
    -10 -6 -1 2.4 1.75
    -10 -6 -2 -1.02 1.06
    -10 -6 -3 3.85 2.82
    -10 -6 -4 -0.02 1.03
    -10 -7 3 -3.69 4.59
    -10 -7 2 4.34 5.01
    -10 -7 1 0.29 1.6
    -10 -7 0 4.22 2.99
    -10 -7 -1 -2.65 2.72
    -10 -7 -2 1.11 0.94
    -11 3 2 -1.15 3.17
    -11 3 1 6.32 4.86
    -11 3 0 5.22 4.78
    -11 2 3 1.83 3.28
    -11 2 2 2.05 3.12
    -11 2 1 -4.51 2.15
    -11 2 0 9.53 4.75
    -11 2 -1 -1.7 2.74
    -11 1 4 2.88 4.92
    -11 1 3 3.7 3.67
    -11 1 2 -7.54 4.83
    -11 1 1 -2.3 3.77
    -11 1 0 2.18 2.56
    -11 1 -1 -0.45 0.41
    -11 1 -2 -1.76 2.37
    -11 0 4 -3.77 3.51
    -11 0 3 2.18 2.88
    -11 0 2 2.9 4.46
    -11 0 1 -2.22 3.31
    -11 0 0 4.44 3.82
    -11 0 -1 0.78 1.44
    -11 0 -2 -1.92 2.44
    -11 -1 5 -1.6 2.12
    -11 -1 4 -0.27 2.31
    -11 -1 3 -1.48 3.21
    -11 -1 2 1.19 2.16
    -11 -1 1 2.93 1.91
    -11 -1 0 -1.47 2.42
    -11 -1 -1 0.86 1.39
    -11 -1 -2 3.03 1.74
    -11 -1 -3 -2.11 2.65
    -11 -2 5 -3.22 3.13
    -11 -2 4 -1.75 1.81
    -11 -2 3 2.29 2.59
    -11 -2 2 -0.13 1.74
    -11 -2 1 -0.25 1.8
    -11 -2 0 -3.15 2.85
    -11 -2 -1 -3.5 2.62
    -11 -2 -2 2.04 1.33
    -11 -2 -3 -0.01 1.95
    -11 -2 -3 -2.47 2.11
    -11 -3 -2 -1.38 1.87
    -11 -3 -3 -1.4 1.62
    -11 -4 4 -2.01 4.01
    -11 -4 3 0.61 0.61
    -11 -5 3 -2.18 3.45
    -11 -5 2 -0.24 1.84
    -11 -5 1 -4.76 3.62
    -11 -5 0 0.59 1.49
    -11 -6 1 4.5 3.76
    -11 -6 0 -11.26 5.54
_refine_special_details     ?
_reflns_number_total     2455
_reflns_number_gt     1731
_reflns_threshold_expression     'I > 2\s(I)'
_refine_ls_structure_factor_coef     Fsqd
_refine_ls_matrix_type     full
_refine_ls_R_factor_all     0.0890
_refine_ls_R_factor_gt     0.0652
_refine_ls_wR_factor_gt     0.1540
_refine_ls_wR_factor_ref     0.1800
_refine_ls_goodness_of_fit_ref     1.038
_refine_ls_restrained_S_all     1.038
_refine_ls_number_reflns     2455
_refine_ls_number_parameters     185
_refine_ls_number_restraints     1
_refine_ls_hydrogen_treatment     constr
_refine_ls_weighting_scheme     calc
_refine_ls_weighting_details
                      'w=1/[\s^2^(Fo^2^)+(0.0794P)^2^] where P=(Fo^2^+2Fc^2^)/3'
_atom_sites_solution_hydrogens     geom
_atom_sites_solution_primary     dual
_atom_sites_solution_secondary     ?
_refine_ls_shift/su_max     0.000
_refine_ls_shift/su_mean     0.000
_refine_diff_density_max     0.151
_refine_diff_density_min     -0.190
_refine_ls_extinction_method     none
_refine_ls_extinction_coef     .
_refine_ls_abs_structure_details
;
Flack <i>x</i> determined using 459 quotients
[(<i>I</i>^+^)-(<i>I</i>^-^)]/[(<i>I</i>^+^)+(<i>I</i>^-^)]
(Parsons et al., 2013)
;
_refine_ls_abs_structure_Flack     -1.8(10)
loop_
    _atom_type_symbol
    _atom_type_description
    _atom_type_scat_dispersion_real
    _atom_type_scat_dispersion_imag
    _atom_type_scat_source
    'C' 'C' 0.0033 0.0016
                         'International Tables Vol C Tables 4.2.6.8 and 6.1.1.4'
    'H' 'H' 0.0000 0.0000
                         'International Tables Vol C Tables 4.2.6.8 and 6.1.1.4'
    'N' 'N' 0.0061 0.0033
                         'International Tables Vol C Tables 4.2.6.8 and 6.1.1.4'
    'O' 'O' 0.0106 0.0060
                         'International Tables Vol C Tables 4.2.6.8 and 6.1.1.4'
_computing_data_collection
;
CrysAlisPro (Rigaku OD, 2018)
;
_computing_cell_refinement
;
CrysAlisPro (Rigaku OD, 2018)
;
_computing_data_reduction
;
CrysAlisPro (Rigaku OD, 2018)
;
_computing_structure_solution
;
ShelXT (Sheldrick, 2015a)
;
_computing_structure_refinement
;
ShelXL (Sheldrick, 2015b)
;
_computing_molecular_graphics
;
<i>OLEX2</i> (Dolomanov <i>et al.</i>,  2009)
;
_computing_publication_material
;
<i>OLEX2</i> (Dolomanov <i>et al.</i>,  2009)
;
loop_
    _atom_site_type_symbol
    _atom_site_label
    _atom_site_fract_x
    _atom_site_fract_y
    _atom_site_fract_z
    _atom_site_U_iso_or_equiv
    _atom_site_adp_type
    _atom_site_calc_flag
    _atom_site_occupancy
    _atom_site_disorder_assembly
    _atom_site_disorder_group
    O O1 0.3639(6) 0.5406(4) 0.7106(5) 0.0801(12) Uani d 1 . .
    O O2 0.2632(6) 0.7051(3) 0.5806(5) 0.0755(12) Uani d 1 . .
    H H2 0.289977 0.738749 0.665107 0.113 Uiso calc 1 . .
    N N1 0.6692(5) 0.3376(4) 0.1635(5) 0.0593(11) Uani d 1 . .
    N N2 0.5767(6) 0.4717(4) -0.0168(5) 0.0673(13) Uani d 1 . .
    H H2A 0.510294 0.522765 -0.067258 0.081 Uiso calc 1 . .
    C C1 0.5454(7) 0.4112(5) 0.1190(6) 0.0584(13) Uani d 1 . .
    C C2 0.7894(7) 0.3527(5) 0.0550(7) 0.0604(14) Uani d 1 . .
    C C3 0.7336(8) 0.4365(5) -0.0588(7) 0.0654(14) Uani d 1 . .
    C C4 0.8269(10) 0.4678(6) -0.1848(8) 0.0831(19) Uani d 1 . .
    H H4 0.786965 0.523797 -0.261269 0.100 Uiso calc 1 . .
    C C5 0.9807(11) 0.4124(8) -0.1914(9) 0.096(2) Uani d 1 . .
    H H5 1.047951 0.432369 -0.272757 0.115 Uiso calc 1 . .
    C C6 1.0379(9) 0.3261(7) -0.0773(9) 0.090(2) Uani d 1 . .
    H H6 1.142413 0.289532 -0.084821 0.108 Uiso calc 1 . .
    C C7 0.9429(8) 0.2942(7) 0.0460(8) 0.0759(17) Uani d 1 . .
    H H7 0.980342 0.235604 0.120267 0.091 Uiso calc 1 . .
    C C8 0.3928(7) 0.4359(5) 0.2036(6) 0.0580(13) Uani d 1 . .
    H H8 0.300846 0.455808 0.125078 0.070 Uiso calc 1 . .
    C C9 0.3372(7) 0.3271(5) 0.3025(7) 0.0679(15) Uani d 1 . .
    H H9A 0.245558 0.283181 0.246369 0.082 Uiso calc 1 . .
    H H9B 0.429868 0.270412 0.324145 0.082 Uiso calc 1 . .
    C C10 0.2806(9) 0.3803(5) 0.4556(8) 0.0716(16) Uani d 1 . .
    H H10A 0.360495 0.359711 0.543071 0.086 Uiso calc 1 . .
    H H10B 0.171604 0.347548 0.477382 0.086 Uiso calc 1 . .
    C C11 0.2707(6) 0.5205(5) 0.4334(7) 0.0597(14) Uani d 1 . .
    C C12 0.4144(6) 0.5465(5) 0.3225(6) 0.0575(12) Uani d 1 . .
    C C13 0.5865(7) 0.5408(6) 0.4150(7) 0.0707(15) Uani d 1 . .
    H H13A 0.597970 0.463626 0.469595 0.106 Uiso calc 1 . .
    H H13B 0.595652 0.606974 0.490044 0.106 Uiso calc 1 . .
    H H13C 0.673547 0.548409 0.343119 0.106 Uiso calc 1 . .
    C C14 0.3983(9) 0.6692(5) 0.2366(8) 0.0764(17) Uani d 1 . .
    H H14A 0.491174 0.679383 0.171902 0.115 Uiso calc 1 . .
    H H14B 0.398423 0.734744 0.312382 0.115 Uiso calc 1 . .
    H H14C 0.295039 0.670837 0.171336 0.115 Uiso calc 1 . .
    C C15 0.0964(7) 0.5560(7) 0.3588(8) 0.0811(18) Uani d 1 . .
    H H15A 0.079109 0.518462 0.256632 0.122 Uiso calc 1 . .
    H H15B 0.089416 0.643848 0.348102 0.122 Uiso calc 1 . .
    H H15C 0.011624 0.527941 0.425166 0.122 Uiso calc 1 . .
    C C16 0.3042(6) 0.5877(5) 0.5895(7) 0.0612(15) Uani d 1 . .
loop_
    _atom_site_aniso_label
    _atom_site_aniso_U_11
    _atom_site_aniso_U_22
    _atom_site_aniso_U_33
    _atom_site_aniso_U_12
    _atom_site_aniso_U_13
    _atom_site_aniso_U_23
    O1 0.100(3) 0.086(3) 0.053(2) 0.005(2) -0.011(2) 0.006(2)
    O2 0.103(3) 0.063(2) 0.058(3) 0.012(2) -0.014(2) -0.0111(18)
    N1 0.067(3) 0.060(3) 0.051(3) 0.004(2) 0.001(2) 0.001(2)
    N2 0.083(3) 0.067(3) 0.050(3) 0.003(2) -0.004(2) 0.006(2)
    C1 0.070(3) 0.060(3) 0.043(3) -0.001(3) -0.006(2) -0.001(2)
    C2 0.063(3) 0.066(3) 0.051(3) -0.002(3) 0.000(2) -0.006(3)
    C3 0.078(4) 0.063(3) 0.055(3) -0.010(3) 0.004(3) -0.005(3)
    C4 0.104(5) 0.088(4) 0.059(4) -0.026(4) 0.016(3) -0.001(3)
    C5 0.098(5) 0.119(6) 0.073(5) -0.039(5) 0.027(4) -0.019(4)
    C6 0.075(4) 0.113(6) 0.083(5) -0.011(4) 0.012(4) -0.026(5)
    C7 0.071(4) 0.090(4) 0.066(4) 0.000(3) 0.001(3) -0.011(3)
    C8 0.068(3) 0.056(3) 0.049(3) 0.002(2) -0.007(2) -0.002(2)
    C9 0.074(4) 0.055(3) 0.074(4) -0.001(3) 0.003(3) -0.001(3)
    C10 0.088(4) 0.061(3) 0.066(4) -0.005(3) 0.008(3) 0.005(3)
    C11 0.056(3) 0.055(3) 0.067(4) 0.003(2) -0.004(2) 0.000(3)
    C12 0.061(3) 0.052(3) 0.058(3) 0.001(2) -0.002(2) 0.003(2)
    C13 0.064(3) 0.071(3) 0.075(4) 0.000(3) -0.005(3) -0.010(3)
    C14 0.102(5) 0.058(3) 0.069(4) 0.007(3) 0.003(3) 0.007(3)
    C15 0.063(3) 0.097(4) 0.081(4) 0.005(4) -0.012(3) -0.019(4)
    C16 0.057(3) 0.068(4) 0.058(4) 0.001(3) 0.001(3) -0.005(3)
_geom_special_details
;
 All esds (except the esd in the dihedral angle between two l.s. planes)
 are estimated using the full covariance matrix.  The cell esds are taken
 into account individually in the estimation of esds in distances, angles
 and torsion angles; correlations between esds in cell parameters are only
 used when they are defined by crystal symmetry.  An approximate (isotropic)
 treatment of cell esds is used for estimating esds involving l.s. planes.
;
loop_
    _geom_bond_atom_site_label_1
    _geom_bond_atom_site_label_2
    _geom_bond_site_symmetry_2
    _geom_bond_distance
    _geom_bond_publ_flag
    O1 C16 . 1.216(6) ?
    O2 C16 . 1.319(6) ?
    N1 C1 . 1.307(7) ?
    N1 C2 . 1.386(7) ?
    N2 C1 . 1.366(7) ?
    N2 C3 . 1.381(8) ?
    C1 C8 . 1.481(8) ?
    C2 C3 . 1.378(8) ?
    C2 C7 . 1.387(8) ?
    C3 C4 . 1.388(8) ?
    C4 C5 . 1.372(10) ?
    C5 C6 . 1.401(11) ?
    C6 C7 . 1.380(9) ?
    C8 C9 . 1.533(8) ?
    C8 C12 . 1.571(7) ?
    C9 C10 . 1.520(9) ?
    C10 C11 . 1.536(8) ?
    C11 C12 . 1.560(8) ?
    C11 C15 . 1.537(7) ?
    C11 C16 . 1.520(8) ?
    C12 C13 . 1.534(7) ?
    C12 C14 . 1.521(8) ?
loop_
    _geom_angle_atom_site_label_1
    _geom_angle_atom_site_label_2
    _geom_angle_atom_site_label_3
    _geom_angle_site_symmetry_1
    _geom_angle_site_symmetry_3
    _geom_angle
    _geom_angle_publ_flag
    C1 N1 C2 . . 106.3(5) ?
    C1 N2 C3 . . 107.9(5) ?
    N1 C1 N2 . . 111.0(5) ?
    N1 C1 C8 . . 127.0(5) ?
    N2 C1 C8 . . 121.9(5) ?
    N1 C2 C7 . . 129.6(6) ?
    C3 C2 N1 . . 109.9(5) ?
    C3 C2 C7 . . 120.5(6) ?
    N2 C3 C4 . . 132.6(6) ?
    C2 C3 N2 . . 104.9(5) ?
    C2 C3 C4 . . 122.5(6) ?
    C5 C4 C3 . . 117.0(7) ?
    C4 C5 C6 . . 120.9(6) ?
    C7 C6 C5 . . 121.6(7) ?
    C6 C7 C2 . . 117.5(7) ?
    C1 C8 C9 . . 113.9(5) ?
    C1 C8 C12 . . 113.2(4) ?
    C9 C8 C12 . . 105.1(4) ?
    C10 C9 C8 . . 106.8(5) ?
    C9 C10 C11 . . 106.7(5) ?
    C10 C11 C12 . . 102.7(4) ?
    C10 C11 C15 . . 109.7(5) ?
    C15 C11 C12 . . 112.9(5) ?
    C16 C11 C10 . . 111.4(5) ?
    C16 C11 C12 . . 110.4(4) ?
    C16 C11 C15 . . 109.7(4) ?
    C11 C12 C8 . . 101.4(4) ?
    C13 C12 C8 . . 110.6(4) ?
    C13 C12 C11 . . 110.7(4) ?
    C14 C12 C8 . . 111.1(4) ?
    C14 C12 C11 . . 114.0(5) ?
    C14 C12 C13 . . 108.8(5) ?
    O1 C16 O2 . . 122.4(5) ?
    O1 C16 C11 . . 124.8(5) ?
    O2 C16 C11 . . 112.8(5) ?
loop_
    _geom_torsion_atom_site_label_1
    _geom_torsion_atom_site_label_2
    _geom_torsion_atom_site_label_3
    _geom_torsion_atom_site_label_4
    _geom_torsion_site_symmetry_1
    _geom_torsion_site_symmetry_2
    _geom_torsion_site_symmetry_3
    _geom_torsion_site_symmetry_4
    _geom_torsion
    _geom_torsion_publ_flag
    N1 C1 C8 C9 . . . . -30.0(7) ?
    N1 C1 C8 C12 . . . . 90.0(6) ?
    N1 C2 C3 N2 . . . . -0.1(6) ?
    N1 C2 C3 C4 . . . . -178.6(5) ?
    N1 C2 C7 C6 . . . . 179.1(5) ?
    N2 C1 C8 C9 . . . . 153.8(5) ?
    N2 C1 C8 C12 . . . . -86.2(6) ?
    N2 C3 C4 C5 . . . . -178.8(6) ?
    C1 N1 C2 C3 . . . . -1.0(6) ?
    C1 N1 C2 C7 . . . . -178.3(6) ?
    C1 N2 C3 C2 . . . . 1.1(6) ?
    C1 N2 C3 C4 . . . . 179.4(6) ?
    C1 C8 C9 C10 . . . . 140.0(5) ?
    C1 C8 C12 C11 . . . . -160.0(4) ?
    C1 C8 C12 C13 . . . . -42.5(6) ?
    C1 C8 C12 C14 . . . . 78.5(6) ?
    C2 N1 C1 N2 . . . . 1.7(6) ?
    C2 N1 C1 C8 . . . . -174.8(5) ?
    C2 C3 C4 C5 . . . . -0.8(9) ?
    C3 N2 C1 N1 . . . . -1.8(6) ?
    C3 N2 C1 C8 . . . . 174.9(5) ?
    C3 C2 C7 C6 . . . . 2.0(8) ?
    C3 C4 C5 C6 . . . . 1.4(10) ?
    C4 C5 C6 C7 . . . . -0.4(10) ?
    C5 C6 C7 C2 . . . . -1.3(9) ?
    C7 C2 C3 N2 . . . . 177.5(5) ?
    C7 C2 C3 C4 . . . . -1.0(8) ?
    C8 C9 C10 C11 . . . . 10.7(7) ?
    C9 C8 C12 C11 . . . . -35.1(5) ?
    C9 C8 C12 C13 . . . . 82.4(6) ?
    C9 C8 C12 C14 . . . . -156.6(5) ?
    C9 C10 C11 C12 . . . . -32.7(6) ?
    C9 C10 C11 C15 . . . . 87.5(6) ?
    C9 C10 C11 C16 . . . . -150.8(5) ?
    C10 C11 C12 C8 . . . . 41.1(5) ?
    C10 C11 C12 C13 . . . . -76.3(5) ?
    C10 C11 C12 C14 . . . . 160.6(5) ?
    C10 C11 C16 O1 . . . . 13.9(8) ?
    C10 C11 C16 O2 . . . . -166.9(5) ?
    C12 C8 C9 C10 . . . . 15.6(6) ?
    C12 C11 C16 O1 . . . . -99.5(6) ?
    C12 C11 C16 O2 . . . . 79.7(5) ?
    C15 C11 C12 C8 . . . . -76.9(5) ?
    C15 C11 C12 C13 . . . . 165.7(5) ?
    C15 C11 C12 C14 . . . . 42.6(6) ?
    C15 C11 C16 O1 . . . . 135.5(6) ?
    C15 C11 C16 O2 . . . . -45.3(7) ?
    C16 C11 C12 C8 . . . . 160.0(4) ?
    C16 C11 C12 C13 . . . . 42.6(6) ?
    C16 C11 C12 C14 . . . . -80.5(5) ?
loop_
    _geom_hbond_atom_site_label_D
    _geom_hbond_atom_site_label_H
    _geom_hbond_atom_site_label_A
    _geom_hbond_site_symmetry_A
    _geom_hbond_distance_DH
    _geom_hbond_distance_HA
    _geom_hbond_distance_DA
    _geom_hbond_angle_DHA
    O2 H2 N1 2_656 0.82 1.82 2.631(6) 169.7
    N2 H2A O1 1_554 0.86 2.16 2.871(6) 140.4
    C14 H14C C2 2_655 0.96 2.81 3.439(8) 124.3
_shelx_space_group_comment
;
The symmetry employed for this shelxl refinement is uniquely defined
by the following loop, which should always be used as a source of
symmetry information in preference to the above space-group names.
They are only intended as comments.
;
_shelx_estimated_absorpt_T_min     0.976
_shelx_estimated_absorpt_T_max     0.992
_iucr_refine_instructions_details
;
TITL is105_a.res in P2(1)
    is105.res
    created by SHELXL-2016/6 at 13:08:54 on 04-May-2020
REM Old TITL is105 in P2(1)
REM SHELXT solution in P2(1)
REM R1 0.164, Rweak 0.029, Alpha 0.003, Orientation as input
REM Flack x = -0.412 ( 3.490 ) from Parsons' quotients
REM Formula found by SHELXT: C16 N2 O2
CELL 0.71073 7.9805 10.8671 8.4912 90 94.056 90
ZERR 2 0.0007 0.0008 0.0007 0 0.007 0
LATT -1
SYMM -X,0.5+Y,-Z
SFAC C H N O
UNIT 32 40 4 4
EQIV $1 1-X,0.5+Y,1-Z
EQIV $2 1-X,0.5+Y,-Z
EQIV $3 +X,+Y,-1+Z
L.S. 10
PLAN  20
SIZE 0.3 0.2 0.1
TEMP 20
HTAB O2 N1_$1
HTAB C14 C2_$2
HTAB N2 O1_$3
list 4
conf
fmap 2
acta
OMIT 0 50
REM <olex2.extras>
REM <HklSrc "%.\\is105.hkl">
REM </olex2.extras>
WGHT    0.079400
FVAR       1.13036
O1    4    0.363924    0.540642    0.710640    11.00000    0.09955    0.08563 =
         0.05267    0.00635   -0.01118    0.00527
O2    4    0.263244    0.705129    0.580587    11.00000    0.10302    0.06326 =
         0.05755   -0.01107   -0.01359    0.01164
AFIX 147
H2    2    0.289977    0.738749    0.665107    11.00000   -1.50000
AFIX   0
N1    3    0.669244    0.337589    0.163468    11.00000    0.06660    0.06008 =
         0.05068    0.00102    0.00123    0.00397
N2    3    0.576654    0.471728   -0.016790    11.00000    0.08348    0.06696 =
         0.05019    0.00559   -0.00367    0.00312
AFIX  43
H2A   2    0.510294    0.522765   -0.067258    11.00000   -1.20000
AFIX   0
C1    1    0.545355    0.411224    0.119041    11.00000    0.07001    0.06038 =
         0.04332   -0.00118   -0.00625   -0.00135
C2    1    0.789434    0.352702    0.055008    11.00000    0.06256    0.06648 =
         0.05149   -0.00632   -0.00048   -0.00197
C3    1    0.733634    0.436488   -0.058764    11.00000    0.07825    0.06314 =
         0.05465   -0.00479    0.00356   -0.00951
C4    1    0.826941    0.467782   -0.184774    11.00000    0.10388    0.08768 =
         0.05929   -0.00089    0.01598   -0.02597
AFIX  43
H4    2    0.786965    0.523797   -0.261269    11.00000   -1.20000
AFIX   0
C5    1    0.980709    0.412390   -0.191390    11.00000    0.09752    0.11915 =
         0.07289   -0.01859    0.02651   -0.03932
AFIX  43
H5    2    1.047951    0.432369   -0.272757    11.00000   -1.20000
AFIX   0
C6    1    1.037934    0.326112   -0.077273    11.00000    0.07458    0.11325 =
         0.08305   -0.02567    0.01218   -0.01130
AFIX  43
H6    2    1.142413    0.289532   -0.084821    11.00000   -1.20000
AFIX   0
C7    1    0.942911    0.294157    0.046025    11.00000    0.07077    0.08974 =
         0.06647   -0.01132    0.00055   -0.00042
AFIX  43
H7    2    0.980342    0.235604    0.120267    11.00000   -1.20000
AFIX   0
C8    1    0.392755    0.435901    0.203623    11.00000    0.06754    0.05582 =
         0.04898   -0.00158   -0.00748    0.00188
AFIX  13
H8    2    0.300846    0.455808    0.125078    11.00000   -1.20000
AFIX   0
C9    1    0.337233    0.327120    0.302474    11.00000    0.07429    0.05506 =
         0.07403   -0.00121    0.00267   -0.00126
AFIX  23
H9A   2    0.245558    0.283181    0.246369    11.00000   -1.20000
H9B   2    0.429868    0.270412    0.324145    11.00000   -1.20000
AFIX   0
C10   1    0.280639    0.380311    0.455603    11.00000    0.08792    0.06093 =
         0.06617    0.00468    0.00771   -0.00458
AFIX  23
H10A  2    0.360495    0.359711    0.543071    11.00000   -1.20000
H10B  2    0.171604    0.347548    0.477382    11.00000   -1.20000
AFIX   0
C11   1    0.270719    0.520497    0.433377    11.00000    0.05595    0.05510 =
         0.06667   -0.00045   -0.00432    0.00255
C12   1    0.414370    0.546456    0.322513    11.00000    0.06116    0.05249 =
         0.05810    0.00313   -0.00201    0.00109
C13   1    0.586493    0.540841    0.414970    11.00000    0.06450    0.07133 =
         0.07479   -0.01045   -0.00500    0.00024
AFIX 137
H13A  2    0.597970    0.463626    0.469595    11.00000   -1.50000
H13B  2    0.595652    0.606974    0.490044    11.00000   -1.50000
H13C  2    0.673547    0.548409    0.343119    11.00000   -1.50000
AFIX   0
C14   1    0.398266    0.669171    0.236612    11.00000    0.10179    0.05793 =
         0.06901    0.00659    0.00318    0.00679
AFIX 137
H14A  2    0.491174    0.679383    0.171902    11.00000   -1.50000
H14B  2    0.398423    0.734744    0.312382    11.00000   -1.50000
H14C  2    0.295039    0.670837    0.171336    11.00000   -1.50000
AFIX   0
C15   1    0.096359    0.556019    0.358825    11.00000    0.06319    0.09663 =
         0.08092   -0.01912   -0.01207    0.00482
AFIX 137
H15A  2    0.079109    0.518462    0.256632    11.00000   -1.50000
H15B  2    0.089416    0.643848    0.348102    11.00000   -1.50000
H15C  2    0.011624    0.527941    0.425166    11.00000   -1.50000
AFIX   0
C16   1    0.304177    0.587654    0.589453    11.00000    0.05713    0.06829 =
         0.05779   -0.00455    0.00102    0.00106
HKLF 4
REM  is105_a.res in P2(1)
REM R1 =  0.0652 for    1731 Fo > 4sig(Fo)  and  0.0890 for all    2455 data
REM    185 parameters refined using      1 restraints
END
WGHT      0.0794      0.0000
REM Highest difference peak  0.151,  deepest hole -0.190,  1-sigma level  0.036
Q1    1   1.0634  0.5592 -0.2461  11.00000  0.05    0.14
Q2    1   0.5826  0.5554  0.1842  11.00000  0.05    0.13
Q3    1   0.0649  0.6834  0.2384  11.00000  0.05    0.12
Q4    1   0.4348  0.5580  0.4488  11.00000  0.05    0.12
Q5    1   0.4317  0.3360  0.4633  11.00000  0.05    0.11
Q6    1   0.5219  0.6564  0.0954  11.00000  0.05    0.11
Q7    1   0.7149  0.5500  0.1861  11.00000  0.05    0.10
Q8    1   0.6156  0.5542  0.5525  11.00000  0.05    0.10
Q9    1   0.3172  0.8163  0.7163  11.00000  0.05    0.10
Q10   1   0.0840  0.5632  0.2289  11.00000  0.05    0.10
Q11   1   0.7970  0.6576  0.5190  11.00000  0.05    0.10
Q12   1   0.7183  0.6013  0.3609  11.00000  0.05    0.10
Q13   1   0.5317  0.5539  0.7262  11.00000  0.05    0.10
Q14   1   0.6086  0.8271  0.2277  11.00000  0.05    0.10
Q15   1  -0.1295  0.6520  0.3101  11.00000  0.05    0.09
Q16   1   0.1290  0.3492  0.2372  11.00000  0.05    0.09
Q17   1   0.2159  0.6663  0.2187  11.00000  0.05    0.09
Q18   1   0.6936  0.4537  0.3776  11.00000  0.05    0.09
Q19   1   0.4577  0.4074  0.7794  11.00000  0.05    0.09
Q20   1   0.7119  0.5427  0.0031  11.00000  0.05    0.09
  REM The information below was added by Olex2.
  REM
  REM R1 = 0.0652 for 1731 Fo > 4sig(Fo) and 0.0890 for all 7444 data
  REM n/a parameters refined using n/a restraints
  REM Highest difference peak 0.15, deepest hole -0.19
  REM Mean Shift 0, Max Shift 0.000.
  REM +++ Tabular Listing of Refinement Information +++
  REM R1_all = 0.0890
  REM R1_gt = 0.0652
  REM wR_ref = 0.1800
  REM GOOF = 1.038
  REM Shift_max = 0.000
  REM Shift_mean = 0
  REM Reflections_all = 7444
  REM Reflections_gt = 1731
  REM Parameters = n/a
  REM Hole = -0.19
  REM Peak = 0.15
  REM Flack = -1.8(10)
;
