# Supplementary material for: (1R,3S)-3-(1H-Benzo[d]imidazol-2-yl)-1,2,2-tri­methyl­cyclo­pentane-1-carb­oxy­lic acid as a new anti-diabetic active pharmaceutical ingredient
Source: Acta Crystallogr E Crystallogr Commun. 2020 Aug 4;76(Pt 9):1407–11. doi: 10.1107/S2056989020010439 (PMC7472757; doi:10.1107/S2056989020010439)
Supplement: Supplementary file 2 [file e-76-01407-Isup2.hkl]

#
# h,k,l, Fc-squared, Fo-squared, sigma(Fo-squared), status flag
#
data_I
_shelx_title ' is105_a.res in P2(1)'
_shelx_refln_list_code          4
_shelx_F_calc_maximum       86.44
_exptl_crystal_F_000       292.00
_reflns_d_resolution_high  0.8410

loop_
 _space_group_symop_operation_xyz
 'x, y, z'
 '-x, y+1/2, -z'

_cell_length_a     7.9805
_cell_length_b    10.8671
_cell_length_c     8.4912
_cell_angle_alpha  90.000
_cell_angle_beta   94.056
_cell_angle_gamma  90.000

_shelx_F_squared_multiplier     1.000

loop_
 _refln_index_h
 _refln_index_k
 _refln_index_l
 _refln_F_squared_calc
 _refln_F_squared_meas
 _refln_F_squared_sigma
 _refln_observed_status
   0 -12   0          2.22          1.08         0.79 o
   1 -12   0          0.21          0.66         0.97 o
   2 -12   0          6.27          4.34         2.08 o
   3 -12   0          1.20          0.37         0.88 o
   1 -11   0          1.72          2.27         0.83 o
   2 -11   0          0.44          0.37         0.56 o
   3 -11   0          2.98          1.67         1.12 o
   4 -11   0          0.49          0.00         0.86 o
   0 -10   0         31.20         34.51         4.54 o
   1 -10   0         12.39         11.16         1.87 o
   2 -10   0          0.61          0.76         0.55 o
   3 -10   0          9.90          9.48         2.05 o
   4 -10   0         18.62         22.72         3.27 o
   5 -10   0          6.28          7.58         1.96 o
   1  -9   0          6.97          6.03         1.29 o
   2  -9   0          5.71          6.17         1.24 o
   3  -9   0         78.01         93.43         6.51 o
   4  -9   0          8.68         11.88         2.25 o
   5  -9   0          6.65          4.79         2.15 o
   6  -9   0          9.51         11.68         3.22 o
   0  -8   0        203.37        240.44        11.92 o
   1  -8   0         19.75         21.47         2.18 o
   2  -8   0         79.21         83.08         9.60 o
   3  -8   0         17.55         18.02         2.60 o
   4  -8   0         16.96         15.33         2.42 o
   5  -8   0          5.02          5.78         1.41 o
   6  -8   0         16.15         19.58         3.85 o
   7  -8   0          0.73          0.00         1.32 o
   1  -7   0        200.91        226.60         7.69 o
   2  -7   0         26.24         23.52         2.05 o
   3  -7   0          0.49          0.66         0.27 o
   4  -7   0          6.14          5.98         1.40 o
   5  -7   0          9.95          9.08         2.35 o
   6  -7   0          1.17          1.73         1.11 o
   7  -7   0          6.25          6.18         2.45 o
   0  -6   0        279.52        294.26        12.26 o
   1  -6   0         60.18         60.30         3.30 o
   2  -6   0        105.96        113.51         4.56 o
   3  -6   0         22.99         19.42         2.38 o
   4  -6   0         10.71          7.29         1.68 o
   5  -6   0          4.87          3.46         1.19 o
   6  -6   0         10.20         12.51         2.14 o
   7  -6   0          8.08          7.78         2.34 o
   8  -6   0          1.22          0.11         0.91 o
   1  -5   0        254.22        267.62         7.41 o
   2  -5   0          8.17          7.37         1.02 o
   3  -5   0         30.71         30.15         1.66 o
   4  -5   0         41.83         37.61         2.13 o
   5  -5   0         33.43         32.30         2.40 o
   6  -5   0         14.22         13.99         2.04 o
   7  -5   0          0.91          0.57         0.27 o
   8  -5   0          2.70          2.30         1.53 o
   0  -4   0        194.79        202.04         8.38 o
   1  -4   0         56.96         58.44         2.66 o
   2  -4   0         15.21         14.30         0.92 o
   3  -4   0        202.82        210.10         5.41 o
   4  -4   0        108.77        115.03         7.64 o
   5  -4   0         22.21         22.15         2.45 o
   6  -4   0         37.97         40.19         4.27 o
   7  -4   0         13.12         11.95         2.10 o
   8  -4   0          7.26          8.18         1.83 o
   9  -4   0          4.10          2.56         1.26 o
   1  -3   0        421.21        401.92         8.53 o
   2  -3   0         33.23         27.99         1.36 o
   3  -3   0         43.10         39.43         2.21 o
   4  -3   0         37.57         39.91         2.98 o
   5  -3   0         13.57         12.81         2.00 o
   6  -3   0         14.54         16.46         3.19 o
   7  -3   0          4.59          5.43         1.46 o
   8  -3   0          8.50          8.74         3.74 o
   9  -3   0          0.21          0.16         0.76 o
   0  -2   0       3946.54       3775.57        89.92 o
   1  -2   0       1137.69       1123.31        49.44 o
   2  -2   0         40.48         36.14         1.75 o
   3  -2   0         49.17         46.71         2.83 o
   4  -2   0        175.38        155.74        19.68 o
   5  -2   0         37.32         38.51         3.15 o
   6  -2   0         64.14         78.53         9.60 o
   7  -2   0         29.65         29.80         3.31 o
   8  -2   0          1.35          1.36         0.88 o
   9  -2   0          1.57          0.22         1.98 o
   1  -1   0       1965.28       1835.77        62.06 o
   2  -1   0        288.62        258.78         6.47 o
   3  -1   0          2.99          3.28         0.60 o
   4  -1   0        443.67        412.99        14.61 o
   5  -1   0         57.56         64.47         5.00 o
   6  -1   0          1.24          0.00         0.89 o
   7  -1   0         21.73         24.31         2.87 o
   8  -1   0          2.68          0.72         1.50 o
   9  -1   0          0.85          1.51         1.01 o
   2   0   0        200.06        185.37         5.43 o
   3   0   0       1627.67       1603.77        42.04 o
   4   0   0          0.74          0.69         1.21 o
   5   0   0         20.60         24.66         3.00 o
   6   0   0         65.53         68.35         6.39 o
   7   0   0         14.79         13.77         2.62 o
   8   0   0          5.01          3.34         3.04 o
   9   0   0          0.86          1.13         1.53 o
   1   1   0       1964.94       1712.39        57.25 o
   2   1   0        288.44        242.56        11.10 o
   3   1   0          3.01          2.46         0.50 o
   4   1   0        443.55        423.45        14.51 o
   5   1   0         57.52         53.81         4.36 o
   6   1   0          1.23          0.27         0.55 o
   7   1   0         21.72         21.74         3.15 o
   8   1   0          2.68          2.91         2.43 o
   9   1   0          0.85          1.26         2.00 o
   0   2   0       3945.60       3644.11        90.06 o
   1   2   0       1137.99       1079.81        77.96 o
   2   2   0         40.57         31.02         6.02 o
   3   2   0         49.16         50.48         2.86 o
   4   2   0        175.64        171.17        11.29 o
   5   2   0         37.26         32.69         3.08 o
   6   2   0         64.10         69.12        18.38 o
   7   2   0         29.65         25.58         4.11 o
   8   2   0          1.35          0.00         1.34 o
   9   2   0          1.56          1.81         2.28 o
   1   3   0        421.38        414.66        11.35 o
   2   3   0         33.35         19.62         6.97 o
   3   3   0         43.21         39.81         5.28 o
   4   3   0         37.55         35.70         5.11 o
   5   3   0         13.51         12.31         3.31 o
   6   3   0         14.50         11.97         4.81 o
   7   3   0          4.61          4.16         2.54 o
   8   3   0          8.50          7.87         3.04 o
   9   3   0          0.21          0.18         0.81 o
   0   4   0        194.99        208.58         9.45 o
   1   4   0         56.85         48.27        10.41 o
   2   4   0         15.16         11.67         1.95 o
   3   4   0        202.96        224.33        14.74 o
   4   4   0        108.73        124.00        11.40 o
   5   4   0         22.20         18.47         4.59 o
   6   4   0         38.03         54.07         8.35 o
   7   4   0         13.13         18.92         4.92 o
   8   4   0          7.25          9.76         4.17 o
   9   4   0          4.10          6.10         3.27 o
   1   5   0        254.37        238.45        55.83 o
   2   5   0          8.13          7.56         1.31 o
   3   5   0         30.70         25.97         4.49 o
   4   5   0         41.87         40.69         6.39 o
   5   5   0         33.45         41.03         6.82 o
   6   5   0         14.22         21.23         5.57 o
   7   5   0          0.90          5.53         3.15 o
   8   5   0          2.70          0.16         2.16 o
   0   6   0        279.49        298.33        13.73 o
   1   6   0         60.22         66.76         4.25 o
   2   6   0        105.85        125.04        10.08 o
   3   6   0         22.98         27.90         2.72 o
   4   6   0         10.71         12.79         3.60 o
   5   6   0          4.87          2.30         2.72 o
   6   6   0         10.20         14.63         4.63 o
   7   6   0          8.07          6.14         2.86 o
   8   6   0          1.22          0.39         1.30 o
   1   7   0        200.81        249.99        14.58 o
   2   7   0         26.27         23.21         4.32 o
   3   7   0          0.49          1.56         1.70 o
   4   7   0          6.14          4.94         2.43 o
   5   7   0          9.96          6.95         3.26 o
   6   7   0          1.18          2.21         2.25 o
   7   7   0          6.24          8.55         4.26 o
   0   8   0        203.19        223.37        11.84 o
   1   8   0         19.73         19.32         3.71 o
   2   8   0         79.30        100.31         9.71 o
   3   8   0         17.55         20.62         4.70 o
   4   8   0         17.00         23.15         5.54 o
   5   8   0          5.02          5.37         2.61 o
   6   8   0         16.14         22.70         6.10 o
   7   8   0          0.73          1.36         2.21 o
   1   9   0          6.98          6.28         2.10 o
   2   9   0          5.73          6.43         2.37 o
   3   9   0         78.11        120.97        12.41 o
   4   9   0          8.67         15.03         4.52 o
   5   9   0          6.65          3.98         2.01 o
   6   9   0          9.50         16.53         5.31 o
   2  10   0          0.62          1.39         1.75 o
   3  10   0          9.89         10.71         3.84 o
   4  10   0         18.63         26.42         6.31 o
   5  10   0          6.28          5.59         2.86 o
   3  11   0          2.97          2.58         1.27 o
   4  11   0          0.49          0.52         0.56 o
  -3 -12   1          0.27          0.00         0.61 o
  -2 -12   1          3.15          2.18         0.88 o
  -1 -12   1          1.01          0.59         1.41 o
   0 -12   1          5.03          5.83         1.41 o
   1 -12   1          2.27          1.08         0.73 o
   2 -12   1          0.09          0.00         0.53 o
   3 -12   1          0.31          0.48         0.63 o
  -4 -11   1          0.35          0.76         0.68 o
  -3 -11   1          7.26          8.91         2.07 o
  -2 -11   1          3.36          1.21         0.63 o
  -1 -11   1          3.03          3.90         1.04 o
   0 -11   1          1.31          0.90         0.44 o
   1 -11   1         11.02         10.52         1.83 o
   2 -11   1          0.80          0.00         0.82 o
   3 -11   1         14.64         16.80         2.93 o
   4 -11   1          2.88          1.75         1.07 o
  -5 -10   1          1.19          0.71         0.37 o
  -4 -10   1          6.52          6.65         1.71 o
  -3 -10   1          6.87          8.86         2.01 o
  -2 -10   1         37.28         44.83         4.46 o
  -1 -10   1          2.45          2.98         1.02 o
   0 -10   1          5.02          2.86         0.94 o
   1 -10   1          4.01          3.67         0.91 o
   2 -10   1         27.55         32.95         3.78 o
   3 -10   1          3.86          2.38         0.83 o
   4 -10   1         10.17         10.66         2.24 o
   5 -10   1          5.67          5.77         1.74 o
  -6  -9   1          1.35          0.90         1.29 o
  -5  -9   1          0.56          0.94         0.49 o
  -4  -9   1         15.24         17.81         2.67 o
  -3  -9   1         10.18          8.18         1.89 o
  -2  -9   1          1.05          1.01         0.49 o
  -1  -9   1         58.82         64.51         4.16 o
   0  -9   1         59.64         66.42         4.28 o
   1  -9   1         16.46         17.46         2.14 o
   2  -9   1          4.06          4.55         1.05 o
   3  -9   1          8.49          6.91         1.80 o
   4  -9   1          9.42         10.04         2.28 o
   5  -9   1         10.28         13.14         2.46 o
   6  -9   1          0.71          0.00         0.84 o
  -7  -8   1          1.27          2.33         1.61 o
  -6  -8   1          1.92          1.93         1.24 o
  -5  -8   1          7.85          7.49         1.46 o
  -4  -8   1         14.83         19.22         2.72 o
  -3  -8   1         41.59         37.13         3.19 o
  -2  -8   1          7.91          7.55         1.32 o
  -1  -8   1         29.90         28.88         3.00 o
   0  -8   1         20.72         20.47         2.13 o
   1  -8   1          0.62          0.27         0.35 o
   2  -8   1          3.66          2.80         0.75 o
   3  -8   1         10.68         11.69         2.63 o
   4  -8   1         10.27         11.62         2.11 o
   5  -8   1         19.18         30.60         5.82 o
   6  -8   1          2.84          2.67         2.05 o
   7  -8   1          2.37          4.57         2.03 o
  -7  -7   1          2.07          0.86         0.77 o
  -6  -7   1         29.36         31.60         4.76 o
  -5  -7   1         39.58         43.19         3.84 o
  -4  -7   1          7.06          8.08         1.69 o
  -3  -7   1         91.94         83.96        13.69 o
  -2  -7   1        109.13        115.39         5.05 o
  -1  -7   1          0.59          0.47         0.47 o
   0  -7   1         23.34         24.65         2.19 o
   1  -7   1          8.11          7.96         1.25 o
   2  -7   1         35.18         35.37         2.58 o
   3  -7   1         36.85         31.14         5.72 o
   4  -7   1         37.94         41.44         3.99 o
   5  -7   1          2.92          2.37         1.01 o
   6  -7   1         10.63         11.38         2.94 o
   7  -7   1         11.97         16.49         3.86 o
  -8  -6   1          3.33          4.49         2.68 o
  -7  -6   1          9.90         10.34         2.65 o
  -6  -6   1         14.44         15.96         3.10 o
  -5  -6   1         13.68          9.22         1.25 o
  -4  -6   1         16.85         11.02         1.86 o
  -3  -6   1         16.02         15.19         2.10 o
  -2  -6   1        110.25        110.97         4.63 o
  -1  -6   1         31.03         27.02         2.15 o
   0  -6   1        695.15        736.32        15.79 o
   1  -6   1        173.52        177.24         6.19 o
   2  -6   1         17.37         16.93         1.64 o
   3  -6   1         41.11         40.42         3.54 o
   4  -6   1          4.05          3.99         0.90 o
   5  -6   1          2.07          0.78         0.47 o
   6  -6   1         63.99         64.56         7.90 o
   7  -6   1          7.64          8.43         2.14 o
   8  -6   1          1.83          3.02         1.67 o
  -8  -5   1          9.01         12.58         4.34 o
  -7  -5   1          1.00          0.70         0.53 o
  -6  -5   1         10.57         12.69         2.06 o
  -5  -5   1         40.12         41.65         5.73 o
  -4  -5   1         28.52         27.97         1.67 o
  -3  -5   1        150.24        151.83         4.71 o
  -2  -5   1         59.59         63.41         3.10 o
  -1  -5   1        327.65        346.33        10.81 o
   0  -5   1         65.97         61.82         3.23 o
   1  -5   1         35.96         40.24         2.44 o
   2  -5   1         13.08         12.08         1.21 o
   3  -5   1         83.18         84.87         4.68 o
   4  -5   1         14.62         14.19         1.51 o
   5  -5   1          2.57          2.25         0.65 o
   6  -5   1          0.12          0.11         0.73 o
   7  -5   1          5.17          4.82         1.05 o
   8  -5   1          0.26          0.26         0.35 o
  -9  -4   1          1.25          1.33         1.16 o
  -8  -4   1          5.46          9.06         2.26 o
  -7  -4   1         28.82         26.46         3.09 o
  -6  -4   1          4.46          6.97         1.44 o
  -5  -4   1         12.40         11.63         1.73 o
  -4  -4   1         55.40         56.09         3.27 o
  -3  -4   1         38.11         31.66         1.92 o
  -2  -4   1        131.85        124.77         4.05 o
  -1  -4   1         80.53         87.20         3.55 o
   0  -4   1        367.23        388.54         8.55 o
   1  -4   1       1183.94       1271.91        25.09 o
   2  -4   1        199.13        223.47         4.64 o
   3  -4   1         44.36         42.38         2.28 o
   4  -4   1         50.59         47.69         2.90 o
   5  -4   1         35.71         33.31         2.59 o
   6  -4   1         64.19         72.07         7.93 o
   7  -4   1         11.58         12.42         4.33 o
   8  -4   1          4.13          6.96         1.67 o
  -9  -3   1          0.67          0.56         0.69 o
  -8  -3   1          8.85          4.68         1.60 o
  -7  -3   1          8.37         13.73         2.17 o
  -6  -3   1         56.26         59.08         4.25 o
  -5  -3   1         31.06         31.02         1.98 o
  -4  -3   1        186.65        197.92         8.52 o
  -3  -3   1         36.76         35.14         1.82 o
  -2  -3   1        290.88        287.95        12.23 o
  -1  -3   1         99.32         99.25         3.89 o
   0  -3   1        624.42        632.34        14.30 o
   1  -3   1       1985.80       1842.60        32.68 o
   2  -3   1         77.12         78.40         2.17 o
   3  -3   1        288.12        296.86         9.10 o
   4  -3   1        106.65        111.30         6.55 o
   5  -3   1         34.46         27.31         3.51 o
   6  -3   1         36.00         40.90         3.67 o
   7  -3   1         21.20         18.62         6.53 o
   8  -3   1          1.24          0.11         0.91 o
   9  -3   1          3.50          1.95         1.10 o
  -9  -2   1          0.72          0.72         1.16 o
  -8  -2   1          6.67          7.23         2.21 o
  -7  -2   1          0.14          0.00         0.81 o
  -6  -2   1          6.20          5.67         1.19 o
  -5  -2   1         43.74         48.20         3.46 o
  -4  -2   1         81.86         88.24         4.86 o
  -3  -2   1        188.65        170.73        15.25 o
  -2  -2   1        177.06        169.04         5.83 o
  -1  -2   1         65.52         63.91         2.32 o
   0  -2   1       3901.60       3793.23       111.85 o
   1  -2   1       1001.40        982.96        18.29 o
   2  -2   1        856.80        875.71        14.83 o
   3  -2   1        243.19        240.56         9.68 o
   4  -2   1          7.57          6.09         1.65 o
   5  -2   1         48.86         47.43         4.42 o
   6  -2   1         15.34         18.16         2.84 o
   7  -2   1          7.06          7.15         1.81 o
   8  -2   1          9.84         11.89         3.11 o
   9  -2   1          1.25          0.00         0.55 o
  -9  -1   1          0.30          0.00         0.63 o
  -8  -1   1          6.37          5.56         1.87 o
  -7  -1   1          0.97          0.87         0.70 o
  -6  -1   1        172.02        200.26        10.29 o
  -5  -1   1         69.28         87.36         7.36 o
  -4  -1   1         20.20         24.16         2.49 o
  -3  -1   1        297.03        317.34         7.73 o
  -2  -1   1        776.77        779.26        14.66 o
  -1  -1   1        666.56        631.18        31.74 o
   1  -1   1       7471.09       7060.22       125.82 o
   2  -1   1        588.74        531.44        26.89 o
   3  -1   1         79.47         91.87         5.20 o
   4  -1   1        154.08        161.66         8.03 o
   5  -1   1         81.82         92.66         6.23 o
   6  -1   1          3.28          3.31         1.20 o
   7  -1   1         13.59         15.31         2.74 o
   8  -1   1          0.60          0.33         1.10 o
   9  -1   1          2.11          1.34         1.00 o
  -9   0   1          0.07          0.34         0.91 o
  -8   0   1          0.46          0.00         1.18 o
  -7   0   1         74.12         76.22         6.49 o
  -6   0   1         15.17         18.39         2.15 o
  -5   0   1        102.45        111.39         6.95 o
  -4   0   1         21.33         23.14         1.86 o
  -3   0   1          0.63          1.14         1.67 o
  -2   0   1       1514.44       1512.89        31.76 o
  -1   0   1       1089.65       1017.74        36.95 o
   1   0   1         36.66         48.72         1.93 o
   2   0   1        648.00        606.67        22.22 o
   3   0   1        468.55        491.78        15.78 o
   4   0   1        129.12        123.86         6.70 o
   5   0   1         61.09         62.73         4.90 o
   6   0   1          8.43          7.25         1.61 o
   7   0   1          0.55          1.12         0.69 o
   8   0   1         16.07         15.97         2.82 o
   9   0   1          3.05          3.44         2.64 o
  -9   1   1          0.30          0.00         2.62 o
  -8   1   1          6.37          5.10         1.59 o
  -7   1   1          0.97          2.02         1.73 o
  -6   1   1        171.98        189.72        28.30 o
  -5   1   1         69.18         63.92         9.91 o
  -4   1   1         20.24         14.96         5.14 o
  -3   1   1        296.90        340.30        11.52 o
  -2   1   1        776.31        808.06        63.79 o
  -1   1   1        666.00        644.20        31.55 o
   0   1   1        683.86        598.61        21.97 o
   1   1   1       7470.02       7225.61       189.00 o
   2   1   1        588.95        567.02        24.68 o
   3   1   1         79.53         83.29         4.57 o
   4   1   1        154.01        168.03         7.76 o
   5   1   1         81.74         91.24         5.85 o
   6   1   1          3.28          3.19         1.24 o
   7   1   1         13.61          9.65         1.94 o
   8   1   1          0.60          0.00         2.29 o
   9   1   1          2.11          6.13         3.79 o
  -9   2   1          0.72          0.00         2.14 o
  -8   2   1          6.68          8.87         3.39 o
  -7   2   1          0.14          0.65         0.98 o
  -6   2   1          6.16          6.03         1.55 o
  -5   2   1         43.76         34.92         5.76 o
  -4   2   1         81.80         66.72        18.39 o
  -3   2   1        188.47        195.83        18.02 o
  -2   2   1        176.87        165.01         6.00 o
  -1   2   1         65.54         62.88         9.74 o
   0   2   1       3899.83       4034.11       132.35 o
   1   2   1       1002.08        918.84        38.29 o
   2   2   1        857.18        843.55        35.43 o
   3   2   1        242.97        231.38         7.44 o
   4   2   1          7.58          6.44         1.14 o
   5   2   1         48.94         45.54        10.49 o
   6   2   1         15.32         12.31         1.93 o
   7   2   1          7.07          7.23         2.61 o
   8   2   1          9.83         10.60         4.41 o
   9   2   1          1.25          1.45         0.98 o
  -9   3   1          0.67          6.41         4.12 o
  -8   3   1          8.86         10.57         3.62 o
  -7   3   1          8.37          9.40         3.79 o
  -6   3   1         56.27         50.94         7.82 o
  -5   3   1         31.12         35.08         4.33 o
  -4   3   1        186.72        200.58         7.74 o
  -3   3   1         36.78         38.94         8.06 o
  -2   3   1        290.84        247.08        28.50 o
  -1   3   1         99.35         87.60         5.03 o
   0   3   1        623.96        671.10        24.82 o
   1   3   1       1986.15       1693.42       129.44 o
   2   3   1         77.18         76.43        11.76 o
   3   3   1        288.16        296.17        17.27 o
   4   3   1        106.42        100.03        13.70 o
   5   3   1         34.49         18.21        11.47 o
   6   3   1         36.01         28.08        15.44 o
   7   3   1         21.19         22.02         5.67 o
   8   3   1          1.25          4.95         2.85 o
   9   3   1          3.50          8.81         4.47 o
  -9   4   1          1.25          0.00         1.89 o
  -8   4   1          5.47         15.46         5.10 o
  -7   4   1         28.80         31.38         6.80 o
  -6   4   1          4.47         10.22         3.78 o
  -5   4   1         12.43          9.57         0.98 o
  -4   4   1         55.45         48.32         7.85 o
  -3   4   1         38.13         28.98         3.56 o
  -2   4   1        132.05        102.64        24.72 o
  -1   4   1         80.45         78.30         6.17 o
   0   4   1        367.53        391.83        16.00 o
   1   4   1       1184.28       1233.59        48.03 o
   2   4   1        199.04        168.38        16.90 o
   3   4   1         44.29         45.14         5.96 o
   4   4   1         50.57         56.89         7.33 o
   5   4   1         35.61         34.51         6.34 o
   6   4   1         64.18         75.78        10.03 o
   7   4   1         11.59         11.00         3.92 o
   8   4   1          4.13          4.07         2.93 o
  -8   5   1          9.01         13.45         4.94 o
  -7   5   1          1.01          3.62         3.49 o
  -6   5   1         10.56         11.08         3.96 o
  -5   5   1         40.07         40.98         7.11 o
  -4   5   1         28.52         28.40         5.35 o
  -3   5   1        150.45        146.32         6.47 o
  -2   5   1         59.60         69.89         7.09 o
  -1   5   1        328.06        342.28        16.81 o
   0   5   1         65.88         67.93         3.38 o
   1   5   1         36.07         45.26         4.60 o
   2   5   1         13.03         10.75         1.84 o
   3   5   1         83.22         70.57        12.98 o
   4   5   1         14.65         18.10         4.34 o
   5   5   1          2.56          2.88         2.06 o
   6   5   1          0.12          0.00         1.08 o
   7   5   1          5.17          6.60         3.17 o
   8   5   1          0.26          0.42         1.75 o
  -8   6   1          3.33          0.68         2.00 o
  -7   6   1          9.90         12.14         4.95 o
  -6   6   1         14.45         13.30         4.61 o
  -5   6   1         13.69         14.62         4.29 o
  -4   6   1         16.81         24.25         5.17 o
  -3   6   1         16.00         12.31         1.28 o
  -2   6   1        110.36        112.45         9.52 o
  -1   6   1         31.10         29.47         4.05 o
   0   6   1        695.12        682.58        18.84 o
   1   6   1        173.61        166.11        10.82 o
   2   6   1         17.40         15.82         2.71 o
   3   6   1         41.11         35.41         3.82 o
   4   6   1          4.05          7.62         2.39 o
   5   6   1          2.07          3.66         1.94 o
   6   6   1         63.97         84.71        11.60 o
   7   6   1          7.62         11.84         4.83 o
   8   6   1          1.83          4.14         3.04 o
  -7   7   1          2.08          0.00         1.85 o
  -6   7   1         29.36         36.99         7.87 o
  -5   7   1         39.56         42.98         7.66 o
  -4   7   1          7.06          8.58         3.33 o
  -3   7   1         91.87        114.13        10.57 o
  -2   7   1        109.14        103.88         9.61 o
  -1   7   1          0.59          0.19         0.43 o
   0   7   1         23.45         25.17         2.21 o
   1   7   1          8.09          7.83         1.18 o
   2   7   1         35.18         38.33         5.57 o
   3   7   1         36.88         45.33         6.77 o
   4   7   1         37.92         45.90         7.50 o
   5   7   1          2.91          3.22         2.43 o
   6   7   1         10.64         13.85         4.41 o
   7   7   1         11.96         21.11         6.35 o
  -7   8   1          1.27          1.08         2.24 o
  -6   8   1          1.91          3.62         2.25 o
  -5   8   1          7.86         15.18         4.56 o
  -4   8   1         14.86         12.31         3.97 o
  -3   8   1         41.54         44.50         6.75 o
  -2   8   1          7.93          7.09         2.58 o
  -1   8   1         29.95         29.10         4.45 o
   0   8   1         20.68         19.23         2.06 o
   1   8   1          0.63          0.43         0.27 o
   2   8   1          3.65          1.64         1.10 o
   3   8   1         10.67          7.76         2.94 o
   4   8   1         10.29         13.67         4.02 o
   5   8   1         19.18         34.01         7.08 o
   6   8   1          2.83          2.75         2.09 o
   7   8   1          2.37          3.87         1.85 o
  -6   9   1          1.35          2.43         2.29 o
  -5   9   1          0.57          0.00         0.49 o
  -4   9   1         15.21         18.10         4.80 o
  -3   9   1         10.18         11.13         3.68 o
  -2   9   1          1.05          0.06         0.28 o
  -1   9   1         58.84         70.20         7.62 o
   0   9   1         59.63         66.39         6.34 o
   1   9   1         16.40         17.79         3.44 o
   2   9   1          4.06          4.82         2.54 o
   3   9   1          8.46          7.76         3.03 o
   4   9   1          9.41          8.42         3.23 o
   5   9   1         10.29          7.36         3.16 o
   6   9   1          0.71          1.46         2.14 o
  -5  10   1          1.19          1.72         1.42 o
  -4  10   1          6.51          8.65         3.84 o
  -3  10   1          6.87         11.18         3.68 o
  -2  10   1         37.24         49.46         7.20 o
   2  10   1         27.58         39.47         6.17 o
   3  10   1          3.85          3.69         1.68 o
   4  10   1         10.18         17.12         4.93 o
   5  10   1          5.67          4.29         2.86 o
  -4  11   1          0.35          0.00         1.48 o
  -3  11   1          7.25          8.43         2.81 o
   4  11   1          2.88          1.01         1.70 o
  -3 -12   2          2.26          2.79         1.14 o
  -2 -12   2          7.61         11.02         2.38 o
  -1 -12   2          1.65          1.14         0.96 o
   0 -12   2          4.76          5.46         1.37 o
   1 -12   2          3.58          4.33         1.55 o
   2 -12   2          1.48          2.56         1.31 o
  -4 -11   2          1.10          0.60         0.74 o
  -3 -11   2          3.65          2.01         0.82 o
  -2 -11   2          2.79          1.71         0.73 o
  -1 -11   2          9.52         12.18         1.96 o
   0 -11   2          9.96         11.58         1.89 o
   1 -11   2          2.36          1.72         1.04 o
   2 -11   2          0.63          0.95         0.71 o
   3 -11   2          0.63          0.24         0.82 o
   4 -11   2          1.18          0.87         0.65 o
  -5 -10   2          0.92          1.08         1.22 o
  -4 -10   2          1.40          2.06         0.78 o
  -3 -10   2          3.50          3.56         1.09 o
  -2 -10   2          0.65          0.91         0.51 o
  -1 -10   2          0.11          0.06         0.48 o
   0 -10   2         18.50         21.18         2.47 o
   1 -10   2         20.35         23.63         2.57 o
   2 -10   2          3.31          2.63         1.15 o
   3 -10   2         19.10         24.90         3.43 o
   4 -10   2         11.02         11.95         2.63 o
   5 -10   2          0.30          0.00         0.84 o
  -6  -9   2          2.36          5.31         2.19 o
  -5  -9   2          1.38          1.13         1.65 o
  -4  -9   2          0.69          0.17         0.69 o
  -3  -9   2          7.00          7.19         1.59 o
  -2  -9   2         60.28         58.42         3.95 o
  -1  -9   2         39.78         39.30         3.18 o
   0  -9   2         20.28         19.25         2.23 o
   1  -9   2         61.07         72.14         4.50 o
   2  -9   2         50.86         54.23         3.97 o
   3  -9   2          6.75          5.99         1.55 o
   4  -9   2         12.62         12.72         2.50 o
   5  -9   2          3.16          2.81         1.71 o
   6  -9   2          2.64          0.00         2.91 o
  -7  -8   2          1.49          0.83         0.59 o
  -6  -8   2         15.58         22.49         4.12 o
  -5  -8   2         35.98         39.82         3.91 o
  -4  -8   2         11.66         12.97         2.15 o
  -3  -8   2         41.33         37.80         2.92 o
  -2  -8   2          9.87         12.60         1.66 o
  -1  -8   2         89.15         92.82         4.79 o
   0  -8   2         64.61         67.17         4.01 o
   1  -8   2         36.23         39.16         3.04 o
   2  -8   2          5.22          4.85         1.15 o
   3  -8   2          8.80          8.44         1.82 o
   4  -8   2         12.96         11.98         2.27 o
   5  -8   2          8.62          9.39         2.61 o
   6  -8   2          4.67          4.66         2.22 o
   7  -8   2          1.44          3.48         2.17 o
  -7  -7   2          1.00          2.15         1.29 o
  -6  -7   2         10.36         15.43         3.19 o
  -5  -7   2          3.07          2.81         0.82 o
  -4  -7   2         17.77         18.94         2.57 o
  -3  -7   2         10.46          8.50         1.62 o
  -2  -7   2         10.96          8.56         1.18 o
  -1  -7   2          0.31          0.34         0.15 o
   0  -7   2         17.59         15.42         1.54 o
   1  -7   2         24.65         24.10         1.94 o
   2  -7   2          5.77          5.47         0.98 o
   3  -7   2         56.77         41.92         6.14 o
   4  -7   2          6.79          9.77         2.63 o
   5  -7   2         12.98         11.48         2.04 o
   6  -7   2          0.00          0.18         0.78 o
   7  -7   2          6.23         10.70         3.06 o
  -8  -6   2          0.13          0.00         0.63 o
  -7  -6   2          1.31          2.41         1.26 o
  -6  -6   2         13.02         14.15         2.84 o
  -5  -6   2         25.52         24.64         2.03 o
  -4  -6   2         60.45         50.49         9.03 o
  -3  -6   2         10.73          8.81         1.81 o
  -2  -6   2        220.82        217.52         5.74 o
  -1  -6   2         18.62         20.21         1.86 o
   0  -6   2          1.05          2.46         0.59 o
   1  -6   2        243.91        241.27         7.84 o
   2  -6   2         64.36         68.13         3.80 o
   3  -6   2         69.37         57.02         7.48 o
   4  -6   2         88.73         98.76         5.92 o
   5  -6   2          2.55          1.61         0.64 o
   6  -6   2          2.39          3.37         1.12 o
   7  -6   2          1.87          1.19         1.16 o
   8  -6   2          2.51          2.73         1.60 o
  -8  -5   2          6.34          9.67         4.15 o
  -7  -5   2          0.14          0.48         0.30 o
  -6  -5   2         48.25         47.09         6.47 o
  -5  -5   2         24.62         22.93         2.66 o
  -4  -5   2         13.11         12.38         1.25 o
  -3  -5   2        113.48        121.94         4.61 o
  -2  -5   2        154.54        147.15         5.37 o
  -1  -5   2         77.36         80.83         3.13 o
   0  -5   2         30.11         29.53         2.22 o
   1  -5   2         70.10         78.34         3.76 o
   2  -5   2        306.82        327.28         9.14 o
   3  -5   2         24.82         22.60         1.58 o
   4  -5   2         19.17         13.67         2.15 o
   5  -5   2          4.32          4.80         1.22 o
   6  -5   2          4.53          6.53         1.31 o
   7  -5   2         11.69         12.14         2.30 o
   8  -5   2          3.11          3.58         1.15 o
  -8  -4   2          1.80          2.86         1.91 o
  -7  -4   2          8.72          9.71         1.84 o
  -6  -4   2          7.03          5.17         1.19 o
  -5  -4   2          2.92          3.40         0.94 o
  -4  -4   2         36.81         33.32         2.16 o
  -3  -4   2         17.69         17.58         1.54 o
  -2  -4   2         69.26         69.17         3.90 o
  -1  -4   2        131.96        120.66         3.82 o
   0  -4   2          0.94          0.68         0.29 o
   1  -4   2       1512.60       1486.66        36.35 o
   2  -4   2        398.66        385.57        12.03 o
   3  -4   2         31.48         28.14         1.75 o
   4  -4   2         59.92         55.15         2.25 o
   5  -4   2         38.07         29.75         3.85 o
   6  -4   2          8.26          6.94         1.38 o
   7  -4   2          2.76          2.93         0.88 o
   8  -4   2          1.71          1.49         0.94 o
  -9  -3   2          0.24          0.00         0.66 o
  -8  -3   2          5.02          2.79         1.37 o
  -7  -3   2          4.37          3.48         1.49 o
  -6  -3   2         41.40         42.87         5.86 o
  -5  -3   2          6.37          7.85         1.41 o
  -4  -3   2         53.36         57.35         3.72 o
  -3  -3   2        259.17        290.49         7.42 o
  -2  -3   2         22.16         25.27         2.00 o
  -1  -3   2        467.21        445.50        12.13 o
   0  -3   2        959.26        970.35        32.24 o
   1  -3   2        118.92        133.10        10.91 o
   2  -3   2        711.73        764.87        18.37 o
   3  -3   2         30.55         32.17         1.77 o
   4  -3   2          6.66          8.11         1.05 o
   5  -3   2          0.61          0.53         0.39 o
   6  -3   2         48.34         48.00         4.83 o
   7  -3   2          0.64          0.12         1.08 o
   8  -3   2          0.16          0.76         1.15 o
  -9  -2   2          0.30          0.00         0.77 o
  -8  -2   2          1.42          6.10         2.38 o
  -7  -2   2         68.55         81.62         7.18 o
  -6  -2   2         26.07         24.76         4.81 o
  -5  -2   2         65.96         81.28         4.64 o
  -4  -2   2         41.21         39.86         2.91 o
  -3  -2   2         75.91         89.83         4.18 o
  -2  -2   2        375.89        410.39        16.49 o
  -1  -2   2        766.26        679.53        20.71 o
   0  -2   2        244.53        245.06        12.26 o
   1  -2   2       1445.92       1450.54        31.25 o
   2  -2   2        270.44        253.32         7.85 o
   3  -2   2        190.62        188.69         5.85 o
   4  -2   2         33.29         37.99         3.73 o
   5  -2   2         17.76         16.49         2.59 o
   6  -2   2         63.87         62.55         5.55 o
   7  -2   2         15.44         13.47         3.39 o
   8  -2   2          2.41          1.49         0.70 o
   9  -2   2          0.78          0.78         0.76 o
  -9  -1   2          0.46          0.60         0.94 o
  -8  -1   2          6.74          6.76         2.80 o
  -7  -1   2         53.41         56.95         5.96 o
  -6  -1   2         82.42         67.99        14.41 o
  -5  -1   2         34.00         31.39         2.53 o
  -4  -1   2        197.17        214.32        10.32 o
  -3  -1   2       1093.33       1132.92        60.23 o
  -2  -1   2       1605.64       1461.85        74.98 o
  -1  -1   2         21.00         21.45         1.85 o
   0  -1   2        453.40        440.19        20.64 o
   1  -1   2       1053.01       1076.78        34.45 o
   2  -1   2        509.19        524.53        13.77 o
   3  -1   2        510.81        565.77        18.44 o
   4  -1   2        167.22        183.23         8.98 o
   5  -1   2          4.61          5.06         1.30 o
   6  -1   2          2.09          0.60         0.90 o
   7  -1   2          5.17          5.04         1.60 o
   8  -1   2          0.70          2.12         1.36 o
   9  -1   2          4.79          0.49         1.40 o
  -9   0   2          2.18          6.98         4.02 o
  -8   0   2          2.76          1.76         1.98 o
  -7   0   2          0.09          0.00         0.65 o
  -6   0   2         48.17         38.28        11.88 o
  -5   0   2         94.49        100.44         6.74 o
  -4   0   2        261.81        357.74        14.14 o
  -3   0   2        435.76        500.34        16.69 o
  -2   0   2        716.90        706.51        19.27 o
  -1   0   2        224.61        222.13        11.19 o
   0   0   2         11.53          7.16         1.14 o
   1   0   2         90.47         99.73         5.67 o
   2   0   2          2.08          2.50         0.79 o
   3   0   2         14.70         19.03         2.28 o
   4   0   2        655.72        687.47        22.06 o
   5   0   2          6.85          3.73         1.20 o
   6   0   2         48.72         46.43         4.58 o
   7   0   2         35.03         41.65         4.59 o
   8   0   2         23.51         22.73         7.76 o
   9   0   2          0.62          1.51         0.85 o
  -9   1   2          0.46          1.44         2.55 o
  -8   1   2          6.74          6.55         2.21 o
  -7   1   2         53.44         67.64         8.93 o
  -6   1   2         82.47         98.22        12.99 o
  -5   1   2         34.03         34.61         3.90 o
  -4   1   2        197.26        256.67        10.79 o
  -3   1   2       1093.38       1123.97       120.08 o
  -2   1   2       1605.61       1385.43        47.44 o
  -1   1   2         20.97         20.05         1.75 o
   0   1   2        453.93        447.36        18.42 o
   1   1   2       1053.17       1105.32        48.97 o
   2   1   2        509.28        509.39        15.90 o
   3   1   2        510.69        567.87        17.88 o
   4   1   2        167.13        173.04        14.99 o
   5   1   2          4.63          4.15         1.23 o
   6   1   2          2.10          0.55         0.61 o
   7   1   2          5.17          5.65         1.56 o
   8   1   2          0.71          0.00         0.92 o
   9   1   2          4.80          5.42         2.58 o
  -9   2   2          0.30          0.00         1.59 o
  -8   2   2          1.43          3.66         2.75 o
  -7   2   2         68.58         59.25        23.89 o
  -6   2   2         26.09         31.20         3.77 o
  -5   2   2         65.92         93.39         7.67 o
  -4   2   2         41.14         41.66         3.83 o
  -3   2   2         75.98         88.98         5.14 o
  -2   2   2        375.57        351.08        15.79 o
   0   2   2        244.88        239.63        11.37 o
   1   2   2       1445.02       1438.50        54.47 o
   2   2   2        270.81        242.98        13.98 o
   3   2   2        190.34        185.33         7.83 o
   4   2   2         33.28         32.12         2.92 o
   5   2   2         17.72         13.80         1.99 o
   6   2   2         63.83         55.67        12.47 o
   7   2   2         15.44         12.59         5.31 o
   8   2   2          2.40          2.75         2.74 o
   9   2   2          0.78          4.49         3.48 o
  -9   3   2          0.24          2.92         3.45 o
  -8   3   2          5.02          7.76         3.93 o
  -7   3   2          4.36          6.48         2.97 o
  -6   3   2         41.42         53.95         8.59 o
  -5   3   2          6.36          8.88         1.81 o
  -4   3   2         53.32         63.88         4.80 o
  -3   3   2        259.18        269.25        43.46 o
  -2   3   2         22.18         24.07         2.96 o
   0   3   2        959.44        985.59        35.85 o
   1   3   2        118.73        112.54         8.04 o
   2   3   2        710.85        757.07        32.59 o
   3   3   2         30.55         21.23         3.94 o
   4   3   2          6.61          7.14         2.42 o
   5   3   2          0.61          0.71         0.51 o
   6   3   2         48.35         34.33        12.62 o
   7   3   2          0.64          1.15         1.57 o
   8   3   2          0.16          1.85         2.04 o
  -8   4   2          1.80          0.00         2.39 o
  -7   4   2          8.72          9.18         3.91 o
  -6   4   2          7.05         10.93         4.02 o
  -5   4   2          2.91          5.07         1.29 o
  -4   4   2         36.77         46.96         3.86 o
  -3   4   2         17.70         15.67         1.91 o
  -2   4   2         69.12         65.70         6.91 o
   1   4   2       1512.37       1491.31        54.96 o
   2   4   2        398.67        347.45        18.51 o
   3   4   2         31.61         30.67         4.95 o
   4   4   2         59.90         69.90         8.26 o
   5   4   2         38.08         43.68         7.04 o
   6   4   2          8.24         11.47         3.80 o
   7   4   2          2.76          6.43         3.15 o
   8   4   2          1.71          2.48         1.28 o
  -8   5   2          6.34          7.19         5.18 o
  -7   5   2          0.14          1.81         2.44 o
  -6   5   2         48.25         66.46        10.25 o
  -5   5   2         24.65         33.90         4.21 o
  -4   5   2         13.12         14.90         2.79 o
  -3   5   2        113.33        125.04        16.10 o
  -2   5   2        154.53        157.20        11.56 o
   1   5   2         70.23         71.32         6.41 o
   2   5   2        307.01        309.10        17.66 o
   3   5   2         24.87         27.49         4.84 o
   4   5   2         19.23         25.51         5.06 o
   5   5   2          4.32          5.96         3.11 o
   6   5   2          4.51         10.57         3.80 o
   7   5   2         11.70         13.09         4.97 o
   8   5   2          3.11          2.10         1.91 o
  -8   6   2          0.13          0.00         2.80 o
  -7   6   2          1.31          0.98         1.62 o
  -6   6   2         13.01         20.47         5.64 o
  -5   6   2         25.52         29.79         6.80 o
  -4   6   2         60.54         64.19         7.50 o
  -3   6   2         10.77         12.50         2.16 o
  -2   6   2        220.89        261.48        16.10 o
  -1   6   2         18.74         23.51         3.91 o
   1   6   2        244.00        243.46        14.03 o
   2   6   2         64.39         65.51         7.08 o
   3   6   2         69.40         74.10         8.38 o
   4   6   2         88.65        109.23        12.01 o
   5   6   2          2.56          1.32         1.06 o
   6   6   2          2.40          1.93         1.85 o
   7   6   2          1.86          2.67         2.31 o
   8   6   2          2.51          4.49         2.67 o
  -7   7   2          1.01          3.45         3.38 o
  -6   7   2         10.37         17.41         5.52 o
  -5   7   2          3.07          3.44         2.03 o
  -4   7   2         17.81         19.38         3.58 o
  -3   7   2         10.46          9.17         2.82 o
  -2   7   2         11.00         11.14         2.84 o
  -1   7   2          0.31          0.74         0.63 o
   1   7   2         24.69         25.25         3.91 o
   2   7   2          5.79          3.22         1.53 o
   3   7   2         56.73         52.16         7.16 o
   4   7   2          6.77          5.34         2.47 o
   5   7   2         12.94         16.14         4.41 o
   6   7   2          0.00          0.00         1.24 o
   7   7   2          6.23         11.52         4.77 o
  -7   8   2          1.49          0.16         0.38 o
  -6   8   2         15.58         25.49         6.53 o
  -5   8   2         35.98         64.72         9.91 o
  -4   8   2         11.66         14.46         3.99 o
  -3   8   2         41.32         52.68         7.60 o
  -2   8   2          9.87         13.65         3.59 o
  -1   8   2         89.21         96.36         8.89 o
   0   8   2         64.69         61.23         6.01 o
   1   8   2         36.26         32.23         3.07 o
   2   8   2          5.23          3.87         2.11 o
   3   8   2          8.77          9.32         3.51 o
   4   8   2         12.95         14.03         4.20 o
   5   8   2          8.60         13.63         4.74 o
   6   8   2          4.66          3.97         2.31 o
   7   8   2          1.44          2.17         2.43 o
  -6   9   2          2.37          3.46         2.78 o
  -5   9   2          1.38          1.38         2.14 o
  -4   9   2          0.69          0.39         0.20 o
  -3   9   2          7.01          7.19         2.83 o
  -2   9   2         60.24         69.77         8.39 o
  -1   9   2         39.80         38.73         5.59 o
   0   9   2         20.29         16.14         3.13 o
   1   9   2         61.10         70.10         7.37 o
   2   9   2         50.87         46.65         6.63 o
   3   9   2          6.76         10.19         3.52 o
   4   9   2         12.59         20.44         5.41 o
   5   9   2          3.15          4.69         2.59 o
   6   9   2          2.64          0.00         1.13 o
  -5  10   2          0.92          0.71         1.41 o
  -4  10   2          1.41          0.00         0.84 o
  -3  10   2          3.50          5.23         2.45 o
  -2  10   2          0.65          0.33         0.67 o
  -1  10   2          0.11          1.38         1.27 o
   2  10   2          3.32          3.89         1.96 o
   3  10   2         19.08         22.53         5.42 o
   4  10   2         11.03         13.20         4.52 o
   5  10   2          0.30          1.16         1.60 o
  -4  11   2          1.09          0.42         1.35 o
  -3  11   2          3.66          2.38         1.33 o
   4  11   2          1.18          4.52         2.66 o
  -2 -12   3          0.85          0.41         0.41 o
  -1 -12   3          1.22          1.61         0.67 o
   0 -12   3          4.25          4.96         1.23 o
   1 -12   3          6.14          8.82         2.12 o
  -4 -11   3          2.94          2.16         1.04 o
  -3 -11   3          2.30          1.76         1.03 o
  -2 -11   3          9.14          8.90         2.00 o
  -1 -11   3          1.90          0.44         0.75 o
   0 -11   3          6.26          5.68         1.46 o
   1 -11   3          0.55          1.19         0.98 o
   2 -11   3          1.08          1.02         0.53 o
   3 -11   3          3.84          4.16         1.51 o
  -5 -10   3          2.14          2.05         1.16 o
  -4 -10   3          7.50          6.93         1.67 o
  -3 -10   3          5.45          4.87         1.39 o
  -2 -10   3          1.45          1.70         1.30 o
  -1 -10   3          2.62          1.79         0.65 o
   0 -10   3          4.69          4.52         1.12 o
   1 -10   3          5.55          6.91         1.43 o
   2 -10   3          5.95          9.12         2.36 o
   3 -10   3          4.21          5.09         1.70 o
   4 -10   3          1.95          3.20         1.53 o
   5 -10   3          0.10          0.00         0.78 o
  -6  -9   3          1.90          2.18         1.25 o
  -5  -9   3          5.25          5.94         1.98 o
  -4  -9   3         14.34         14.39         2.37 o
  -3  -9   3          6.50          7.62         1.68 o
  -2  -9   3          9.83          9.51         1.55 o
  -1  -9   3         14.43         15.56         1.95 o
   0  -9   3         31.22         33.60         2.95 o
   1  -9   3         22.45         17.98         2.22 o
   2  -9   3          9.56          7.22         1.79 o
   3  -9   3         16.50         19.73         3.04 o
   4  -9   3          4.33          1.98         1.30 o
   5  -9   3          1.45          2.79         1.64 o
  -7  -8   3          0.32          1.61         0.84 o
  -6  -8   3          0.75          0.42         0.95 o
  -5  -8   3          8.27         11.77         2.83 o
  -4  -8   3          2.13          1.77         1.04 o
  -3  -8   3         36.19         40.67         3.86 o
  -2  -8   3          3.91          1.94         0.75 o
  -1  -8   3         56.07         61.30         3.95 o
   0  -8   3         13.58         10.17         1.59 o
   1  -8   3         44.84         42.91         3.35 o
   2  -8   3         25.35         24.35         2.19 o
   3  -8   3         75.27         96.15         5.37 o
   4  -8   3         40.88         47.56         5.85 o
   5  -8   3          0.04          0.00         0.23 o
   6  -8   3          1.73          2.14         2.16 o
  -7  -7   3          8.70          8.91         3.31 o
  -6  -7   3          3.98          5.42         1.90 o
  -5  -7   3         23.32         24.80         3.85 o
  -4  -7   3         24.84         27.16         2.67 o
  -3  -7   3          9.18          9.82         1.28 o
  -2  -7   3         99.19        117.08         5.37 o
  -1  -7   3          2.34          2.17         0.73 o
   0  -7   3        129.37        129.57         5.68 o
   1  -7   3         24.83         26.96         2.51 o
   2  -7   3        173.76        183.77         7.31 o
   3  -7   3        118.31        115.71        13.73 o
   4  -7   3         50.07         55.65         6.20 o
   5  -7   3          9.71         11.92         2.27 o
   6  -7   3          0.25          0.00         1.18 o
   7  -7   3          1.26          3.89         2.34 o
  -8  -6   3          0.57          1.02         1.21 o
  -7  -6   3          0.47          0.61         1.44 o
  -6  -6   3         10.54         13.17         4.66 o
  -5  -6   3          8.28          6.63         1.22 o
  -4  -6   3          2.09          2.28         0.63 o
  -3  -6   3          0.04          0.06         0.42 o
  -2  -6   3          8.44          7.64         1.18 o
  -1  -6   3         12.23         10.53         1.42 o
   0  -6   3          6.47          4.95         1.04 o
   1  -6   3          2.43          4.21         0.95 o
   2  -6   3         56.63         70.25         3.98 o
   3  -6   3         26.62         27.64         2.73 o
   4  -6   3        106.90        104.31         4.91 o
   5  -6   3         29.80         32.92         3.58 o
   6  -6   3         10.04         10.06         2.00 o
   7  -6   3          2.99          2.60         0.88 o
  -8  -5   3          1.85          0.00         2.22 o
  -7  -5   3          3.38          1.23         0.99 o
  -6  -5   3         17.38         17.19         2.35 o
  -5  -5   3         32.31         36.58         3.30 o
  -4  -5   3         33.91         36.72         2.49 o
  -3  -5   3        112.54        107.44        10.79 o
  -2  -5   3         79.08         77.50         3.81 o
  -1  -5   3        320.36        312.44         8.95 o
   0  -5   3        209.60        219.75         7.96 o
   1  -5   3         39.42         32.09         2.46 o
   2  -5   3        470.60        499.16        23.54 o
   3  -5   3        101.40         96.70         5.06 o
   4  -5   3          0.82          0.73         0.35 o
   5  -5   3         27.85         27.34         3.79 o
   6  -5   3         16.12         16.56         3.00 o
   7  -5   3          2.25          0.67         0.91 o
   8  -5   3          1.22          0.62         0.69 o
  -8  -4   3          1.37          0.59         0.69 o
  -7  -4   3         12.82         19.36         3.40 o
  -6  -4   3          2.36          1.33         0.40 o
  -5  -4   3          2.03          1.25         0.61 o
  -4  -4   3         74.17         73.98         3.38 o
  -3  -4   3         69.61         67.32         3.90 o
  -2  -4   3         10.95         11.67         1.11 o
  -1  -4   3         25.60         24.21         1.95 o
   0  -4   3        674.15        712.93        18.56 o
   1  -4   3        195.12        203.00         7.66 o
   2  -4   3        255.54        264.53        10.06 o
   3  -4   3         28.13         33.91         2.78 o
   4  -4   3          6.93          8.80         1.40 o
   5  -4   3         17.74         14.47         2.78 o
   6  -4   3          1.79          1.69         0.82 o
   7  -4   3          2.63          3.26         1.11 o
   8  -4   3          0.38          0.70         0.79 o
  -8  -3   3          1.72          1.47         0.93 o
  -7  -3   3         13.53         13.24         2.84 o
  -6  -3   3         29.12         29.58         3.87 o
  -5  -3   3          7.68         10.04         1.66 o
  -4  -3   3         11.21         13.74         3.13 o
  -3  -3   3         66.03         66.38         3.46 o
  -2  -3   3        295.05        294.02        10.13 o
  -1  -3   3        236.96        205.78         7.32 o
   0  -3   3        483.24        468.98        15.16 o
   1  -3   3         95.18         85.97         5.36 o
   2  -3   3        242.61        240.51         8.40 o
   3  -3   3        164.21        175.11         7.06 o
   4  -3   3         37.12         36.54         2.97 o
   5  -3   3          6.20          6.34         1.08 o
   6  -3   3         17.92         20.97         2.63 o
   7  -3   3         15.91         17.35         2.48 o
   8  -3   3          8.14          5.09         1.27 o
  -9  -2   3          5.68          6.66         2.17 o
  -8  -2   3          3.76          4.22         1.75 o
  -7  -2   3         17.99         21.62         3.87 o
  -6  -2   3         46.41         38.76        10.10 o
  -5  -2   3         16.81         15.62         2.28 o
  -4  -2   3         45.17         49.20         4.44 o
  -3  -2   3        267.60        264.92        11.99 o
  -2  -2   3        142.29        134.88         6.52 o
  -1  -2   3        114.30        103.85         5.63 o
   0  -2   3        430.75        433.44        29.38 o
   1  -2   3       1145.38       1216.88        28.06 o
   2  -2   3         35.51         35.09         2.68 o
   3  -2   3        122.40        137.63         6.04 o
   4  -2   3        209.98        216.27         7.19 o
   5  -2   3         18.66         16.74         1.77 o
   6  -2   3         23.81         26.43         2.93 o
   7  -2   3          5.56          4.97         1.69 o
   8  -2   3          5.68          2.18         1.14 o
  -9  -1   3          0.69          0.00         0.39 o
  -8  -1   3          2.26          2.27         1.33 o
  -7  -1   3         14.85         19.50         3.76 o
  -6  -1   3          2.21          3.53         1.24 o
  -5  -1   3         56.61         44.38        16.25 o
  -4  -1   3         12.86         10.04         1.24 o
  -3  -1   3        182.71        169.44        16.54 o
  -2  -1   3          2.19          1.44         0.67 o
  -1  -1   3          8.27          7.74         1.89 o
   0  -1   3        455.73        408.94        20.07 o
   1  -1   3         71.43         69.32         4.38 o
   2  -1   3        263.00        257.19         8.67 o
   3  -1   3         38.84         38.40         3.11 o
   4  -1   3         89.07         97.77         5.46 o
   5  -1   3         36.06         37.93         4.12 o
   6  -1   3          9.94          7.71         1.73 o
   7  -1   3         11.11          9.74         2.21 o
   8  -1   3          7.71          8.47         2.21 o
  -9   0   3          2.58          2.19         1.70 o
  -8   0   3          2.17          2.55         1.65 o
  -7   0   3         29.02         35.96         5.06 o
  -6   0   3        128.82        158.89        11.24 o
  -5   0   3         12.51         19.98         3.64 o
  -4   0   3          5.09          3.86         1.16 o
  -3   0   3        189.38        145.78        31.45 o
  -2   0   3        127.93        104.10        18.98 o
  -1   0   3        573.50        491.37        22.23 o
   0   0   3         27.57         25.76         3.66 o
   1   0   3        255.42        236.12        10.05 o
   2   0   3          0.81          1.37         1.05 o
   3   0   3        109.54        121.59         5.74 o
   4   0   3        127.38        131.28         7.52 o
   5   0   3         34.54         34.01         3.69 o
   6   0   3          1.93          1.58         1.11 o
   7   0   3          1.98          1.04         0.82 o
   8   0   3          0.01          0.00         1.37 o
  -9   1   3          0.69          2.45         3.22 o
  -8   1   3          2.26          2.24         1.34 o
  -7   1   3         14.84         21.07         3.79 o
  -6   1   3          2.22          5.34         1.91 o
  -5   1   3         56.55         69.85        13.66 o
  -4   1   3         12.92         12.40         1.58 o
  -3   1   3        182.65        184.73        11.47 o
  -2   1   3          2.23          2.69         1.03 o
  -1   1   3          8.26          9.27         1.99 o
   0   1   3        455.87        455.88        17.55 o
   1   1   3         71.50         65.54         6.27 o
   2   1   3        262.77        255.19         8.71 o
   3   1   3         38.84         42.83         3.73 o
   4   1   3         89.14         87.16         5.74 o
   5   1   3         36.04         37.57         5.23 o
   6   1   3          9.99         10.75         4.33 o
   7   1   3         11.14          8.62         3.60 o
   8   1   3          7.71          9.34         3.54 o
  -9   2   3          5.69         12.80         6.12 o
  -8   2   3          3.76          4.01         2.69 o
  -7   2   3         17.97         27.55         5.50 o
  -6   2   3         46.43         51.52        10.73 o
  -5   2   3         16.84         18.16         2.93 o
  -4   2   3         45.22         45.78         4.70 o
  -3   2   3        267.78        231.25        12.91 o
  -2   2   3        142.10        131.20         8.94 o
  -1   2   3        114.34        120.81         9.02 o
   0   2   3        431.24        467.26        20.43 o
   1   2   3       1145.25       1221.86        47.41 o
   2   2   3         35.41         30.40         4.76 o
   3   2   3        122.33        124.12        10.43 o
   4   2   3        209.95        204.85        14.70 o
   5   2   3         18.70         12.05         2.91 o
   6   2   3         23.82         18.23         7.54 o
   7   2   3          5.57          4.63         2.01 o
   8   2   3          5.68         10.71         4.20 o
  -8   3   3          1.72          5.35         3.73 o
  -7   3   3         13.53         17.14         5.86 o
  -6   3   3         29.13         37.36         4.64 o
  -5   3   3          7.68          9.28         2.21 o
  -4   3   3         11.20          8.96         1.85 o
  -3   3   3         66.00         50.47         5.02 o
  -2   3   3        294.89        327.82        16.40 o
   0   3   3        482.85        471.75        20.82 o
   1   3   3         95.11         87.35         7.31 o
   2   3   3        243.01        230.12        14.64 o
   3   3   3        164.14        169.55        12.83 o
   4   3   3         37.10         36.82         6.15 o
   5   3   3          6.19          8.19         2.31 o
   6   3   3         17.91         18.67         5.08 o
   7   3   3         15.93         21.16         5.78 o
   8   3   3          8.14          7.54         4.20 o
  -8   4   3          1.38          0.43         2.78 o
  -7   4   3         12.84         22.19         7.15 o
  -6   4   3          2.36          1.68         0.86 o
  -5   4   3          2.02          0.34         0.91 o
  -4   4   3         74.25         78.86        12.46 o
  -3   4   3         69.73         71.60        14.59 o
  -2   4   3         10.96         16.85         3.29 o
   0   4   3        674.41        755.37        29.92 o
   2   4   3        255.48        248.09        15.58 o
   3   4   3         28.06         28.42         4.92 o
   4   4   3          6.91          7.71         2.50 o
   5   4   3         17.77         17.87         4.50 o
   6   4   3          1.79          2.71         1.89 o
   7   4   3          2.62          2.99         1.76 o
   8   4   3          0.38          0.00         1.67 o
  -8   5   3          1.85         10.66         4.82 o
  -7   5   3          3.37          1.93         1.84 o
  -6   5   3         17.36         23.78         6.46 o
  -5   5   3         32.31         42.02        13.04 o
  -4   5   3         33.94         38.34        12.81 o
  -3   5   3        112.56        142.10         7.96 o
   0   5   3        209.50        222.80        11.92 o
   2   5   3        470.24        455.58        23.74 o
   3   5   3        101.41         98.22         9.70 o
   4   5   3          0.82          4.54         2.65 o
   5   5   3         27.84         32.05         6.43 o
   6   5   3         16.08         19.91         5.42 o
   7   5   3          2.26          2.03         1.96 o
   8   5   3          1.22          3.91         3.08 o
  -8   6   3          0.57          0.99         1.81 o
  -7   6   3          0.47          1.70         1.31 o
  -6   6   3         10.57         12.07         4.95 o
  -5   6   3          8.31         13.96         4.53 o
  -4   6   3          2.09          2.82         0.98 o
  -3   6   3          0.04          0.52         0.48 o
  -2   6   3          8.46          9.81         3.38 o
   0   6   3          6.47          6.57         1.71 o
   2   6   3         56.59         70.92         7.71 o
   3   6   3         26.64         28.22         5.17 o
   4   6   3        106.90        121.70        12.27 o
   5   6   3         29.79         33.10         6.58 o
   6   6   3         10.06         10.26         3.85 o
   7   6   3          2.99          5.60         3.59 o
  -7   7   3          8.70         12.31         5.67 o
  -6   7   3          3.98          6.68         3.10 o
  -5   7   3         23.33         40.44         8.15 o
  -4   7   3         24.87         26.44         5.29 o
  -3   7   3          9.18         18.24         3.15 o
  -2   7   3         99.31        144.89        12.44 o
   0   7   3        129.43        110.70         7.81 o
   2   7   3        173.73        195.55        14.08 o
   3   7   3        118.30        117.39        11.18 o
   4   7   3         50.11         61.14         8.89 o
   5   7   3          9.71         12.44         4.17 o
   6   7   3          0.25          2.11         1.97 o
   7   7   3          1.26          2.57         2.72 o
  -7   8   3          0.32          0.50         1.72 o
  -6   8   3          0.75          0.00         2.70 o
  -5   8   3          8.28         14.42         5.46 o
  -4   8   3          2.13          0.00         1.72 o
  -3   8   3         36.24         57.26         8.85 o
  -2   8   3          3.88          2.39         1.83 o
  -1   8   3         56.08         65.65         7.92 o
   0   8   3         13.60         11.31         2.09 o
   2   8   3         25.35         20.68         4.42 o
   3   8   3         75.38         87.02        10.26 o
   4   8   3         40.87         39.05         7.27 o
   5   8   3          0.04          0.00         1.48 o
   6   8   3          1.73          1.33         2.72 o
  -6   9   3          1.90          6.00         3.40 o
  -5   9   3          5.26         12.42         4.50 o
  -4   9   3         14.33         21.95         5.77 o
  -3   9   3          6.51          6.87         2.72 o
  -2   9   3          9.82         16.65         4.19 o
  -1   9   3         14.41         18.97         3.97 o
   0   9   3         31.13         18.27         3.69 o
   2   9   3          9.56          3.85         1.95 o
   3   9   3         16.47         19.09         4.72 o
   4   9   3          4.33          5.82         3.40 o
   5   9   3          1.45          0.68         1.81 o
  -5  10   3          2.14          1.53         2.08 o
  -4  10   3          7.50          6.36         3.11 o
  -3  10   3          5.44          4.31         2.27 o
  -2  10   3          1.45          2.39         2.11 o
  -1  10   3          2.61          0.00         0.97 o
   2  10   3          5.97          6.21         2.44 o
   3  10   3          4.20          4.23         2.35 o
   4  10   3          1.95          2.07         1.71 o
   5  10   3          0.10          0.14         0.89 o
  -4  11   3          2.94          3.06         2.47 o
  -3  11   3          2.30          1.26         0.91 o
  -3 -11   4          3.92          3.19         1.27 o
  -2 -11   4          0.18          0.22         0.27 o
  -1 -11   4          1.28          0.84         0.67 o
   0 -11   4          2.86          2.76         0.95 o
   1 -11   4          1.00          2.00         1.20 o
   2 -11   4          1.12          0.57         0.54 o
  -4 -10   4          0.96          0.00         0.99 o
  -3 -10   4          2.32          1.90         0.95 o
  -2 -10   4          4.23          4.63         1.15 o
  -1 -10   4         17.18         20.80         2.18 o
   0 -10   4          5.01          5.75         1.12 o
   1 -10   4          1.14          0.55         0.64 o
   2 -10   4          0.43          0.78         1.03 o
   3 -10   4          5.67          5.65         1.70 o
   4 -10   4          0.02          0.00         1.30 o
  -5  -9   4          1.46          0.00         1.92 o
  -4  -9   4          0.16          0.70         0.98 o
  -3  -9   4          9.36          8.32         1.43 o
  -2  -9   4         53.89         60.58         4.18 o
  -1  -9   4          3.95          1.85         1.12 o
   0  -9   4         26.28         25.26         2.68 o
   1  -9   4         13.30         13.52         1.96 o
   2  -9   4         15.99         17.32         2.33 o
   3  -9   4          4.17          2.40         3.17 o
   4  -9   4          5.73          6.92         3.98 o
   5  -9   4          3.16          3.12         1.59 o
  -6  -8   4          9.06         10.52         2.75 o
  -5  -8   4          5.21          7.15         2.48 o
  -4  -8   4         34.13         37.61         3.92 o
  -3  -8   4         39.83         37.20         3.75 o
  -2  -8   4          2.24          1.43         0.62 o
  -1  -8   4         38.17         37.17         3.09 o
   0  -8   4          2.93          2.19         1.13 o
   1  -8   4         74.49         79.52         4.73 o
   2  -8   4         70.96         89.83         5.26 o
   3  -8   4         36.94         48.12        11.24 o
   4  -8   4         32.95         41.51         5.62 o
   5  -8   4          1.17          1.11         1.41 o
   6  -8   4          5.61          6.61         2.48 o
  -7  -7   4          1.92          0.00         1.13 o
  -6  -7   4          0.51          2.17         0.92 o
  -5  -7   4         14.66         12.71         2.88 o
  -4  -7   4         30.08         28.80         4.86 o
  -3  -7   4         17.07         13.89         2.07 o
  -2  -7   4         90.24         95.76         4.88 o
  -1  -7   4         10.96          7.77         1.36 o
   0  -7   4         32.02         34.85         2.88 o
   1  -7   4         12.47         13.80         1.87 o
   2  -7   4          0.63          0.39         0.66 o
   3  -7   4         35.50         38.34         5.23 o
   4  -7   4          5.57          5.78         4.83 o
   5  -7   4         15.52         16.15         3.50 o
   6  -7   4          1.13          2.69         1.17 o
  -7  -6   4          2.31          2.83         2.54 o
  -6  -6   4         14.27         14.89         3.08 o
  -5  -6   4          8.58          8.18         1.49 o
  -4  -6   4          3.30          2.81         0.71 o
  -3  -6   4         51.70         47.72         3.73 o
  -2  -6   4          3.56          2.34         1.74 o
  -1  -6   4         44.69         39.60         2.95 o
   0  -6   4         59.66         59.65         3.67 o
   1  -6   4          4.91          4.23         0.92 o
   2  -6   4         85.33         82.85         6.05 o
   3  -6   4         66.03         63.31         5.30 o
   4  -6   4          7.13          9.17         1.58 o
   5  -6   4         12.52         12.21         2.60 o
   6  -6   4          4.57          4.58         1.52 o
   7  -6   4          0.20          0.00         0.75 o
  -8  -5   4          0.10          1.00         2.26 o
  -7  -5   4          1.94          1.79         1.01 o
  -6  -5   4         11.13         12.19         2.05 o
  -5  -5   4         21.67         20.41         2.52 o
  -4  -5   4          4.83          5.28         1.04 o
  -3  -5   4          1.89          1.65         0.66 o
  -2  -5   4         40.74         35.96         5.21 o
  -1  -5   4         39.45         36.86         2.71 o
   0  -5   4          1.07          0.71         0.82 o
   1  -5   4          6.38          5.50         1.43 o
   2  -5   4         66.34         64.90         5.17 o
   3  -5   4         19.62         19.02         2.45 o
   4  -5   4          9.40          7.72         1.50 o
   5  -5   4         13.88         12.14         2.42 o
   6  -5   4          6.40          6.37         1.80 o
   7  -5   4          1.52          0.33         0.53 o
  -8  -4   4          0.22          0.00         2.11 o
  -7  -4   4          1.28          1.47         0.99 o
  -6  -4   4          2.74          2.73         1.46 o
  -5  -4   4         58.02         57.45         4.27 o
  -4  -4   4         32.81         32.92         2.57 o
  -3  -4   4         38.25         36.90         2.83 o
  -2  -4   4        119.30        110.01         5.31 o
  -1  -4   4         23.95         23.89         2.36 o
   0  -4   4         49.74         50.52         3.74 o
   1  -4   4         12.26         13.23         2.24 o
   2  -4   4         39.46         37.30         3.88 o
   3  -4   4        138.09        137.88         6.69 o
   4  -4   4         75.24         81.84         5.05 o
   5  -4   4         31.98         27.52         2.85 o
   6  -4   4          6.21          6.26         1.84 o
   7  -4   4          4.56          4.98         1.77 o
  -8  -3   4          2.84          2.90         1.77 o
  -7  -3   4          2.49          1.03         1.69 o
  -6  -3   4         29.90         27.24         4.16 o
  -5  -3   4          8.56          6.70         1.46 o
  -4  -3   4         14.85         12.83         1.34 o
  -3  -3   4         27.94         27.13         2.30 o
  -2  -3   4          0.80          0.64         0.33 o
  -1  -3   4        100.97         82.56         8.03 o
   0  -3   4        155.99        169.88         8.81 o
   1  -3   4         42.25         44.80         4.15 o
   2  -3   4        146.13        168.75         8.70 o
   3  -3   4         41.26         39.48         3.30 o
   4  -3   4         10.29          9.22         1.69 o
   5  -3   4         14.20         12.14         1.74 o
   6  -3   4         19.11         20.67         3.39 o
   7  -3   4          0.43          0.66         0.29 o
   8  -3   4          0.25          0.00         0.58 o
  -8  -2   4          6.32         10.62         3.02 o
  -7  -2   4          0.38          0.87         1.25 o
  -6  -2   4         14.89         15.39         3.12 o
  -5  -2   4        118.74        110.53        19.04 o
  -4  -2   4         22.21         19.35         2.39 o
  -3  -2   4        120.16        120.20        10.32 o
  -2  -2   4        233.22        213.17        13.92 o
  -1  -2   4        164.55        167.55        11.94 o
   0  -2   4         23.58         24.12         4.24 o
   1  -2   4        193.78        196.05         9.49 o
   2  -2   4         64.92         64.88         4.24 o
   3  -2   4         31.21         34.56         4.00 o
   4  -2   4         14.33         12.25         1.83 o
   5  -2   4         25.61         37.85        12.87 o
   6  -2   4          1.55          0.19         0.66 o
   7  -2   4          0.05          0.00         0.53 o
   8  -2   4          2.45          0.88         0.60 o
  -8  -1   4          2.58          4.13         4.11 o
  -7  -1   4         12.12         15.22         3.83 o
  -6  -1   4         28.93         37.61         5.03 o
  -5  -1   4         38.34         38.70         7.77 o
  -4  -1   4         35.24         33.14         2.21 o
  -3  -1   4         94.72         97.30         8.69 o
  -2  -1   4        252.56        234.41        14.49 o
  -1  -1   4        265.72        247.91        15.00 o
   0  -1   4        117.31        125.41        10.13 o
   1  -1   4        357.32        373.20        11.93 o
   2  -1   4         70.31         58.26         3.95 o
   3  -1   4        129.93        130.43         6.34 o
   4  -1   4          0.37          0.00         0.26 o
   5  -1   4         22.10         19.07         2.45 o
   6  -1   4         19.21         18.34         2.57 o
   7  -1   4          3.62          3.03         1.19 o
   8  -1   4          7.00          2.51         2.54 o
  -8   0   4          0.07          0.00         2.18 o
  -7   0   4          5.64          6.62         2.34 o
  -6   0   4         67.59         88.48         7.85 o
  -5   0   4         18.56         23.63         5.69 o
  -4   0   4         13.04         11.59         1.58 o
  -3   0   4          0.45          0.59         0.60 o
  -2   0   4        243.29        228.46        13.89 o
  -1   0   4         28.20         25.32         4.06 o
   0   0   4          1.62          0.70         0.62 o
   1   0   4         32.77         35.65         3.70 o
   2   0   4        241.41        284.94        10.11 o
   3   0   4         17.36         14.08         2.29 o
   4   0   4         30.39         34.19         3.16 o
   5   0   4         57.88         66.70         4.74 o
   6   0   4         34.99         26.19         3.54 o
   7   0   4          0.13          0.40         0.32 o
   8   0   4          2.28          0.00         0.55 o
  -8   1   4          2.58          4.29         2.23 o
  -7   1   4         12.13         18.77         3.83 o
  -6   1   4         28.98         40.20         5.23 o
  -5   1   4         38.34         36.00         4.41 o
  -4   1   4         35.24         30.76         4.63 o
  -3   1   4         94.72         98.93         8.30 o
  -2   1   4        252.68        223.63        13.70 o
  -1   1   4        265.75        270.67        16.15 o
   0   1   4        117.44        149.05         8.15 o
   1   1   4        357.27        378.28        46.23 o
   2   1   4         70.27         59.60         7.08 o
   3   1   4        129.91        133.53         8.30 o
   4   1   4          0.38          0.56         0.83 o
   5   1   4         22.13         17.60         2.67 o
   6   1   4         19.21         15.85         2.73 o
   7   1   4          3.64          5.72         1.67 o
   8   1   4          6.99         10.09         3.91 o
  -8   2   4          6.32         17.79         6.42 o
  -7   2   4          0.37          0.89         0.75 o
  -6   2   4         14.88         17.58         3.29 o
  -5   2   4        118.71        140.51        11.06 o
  -4   2   4         22.24         19.74         3.69 o
  -3   2   4        120.24         91.98         7.87 o
  -2   2   4        233.28        235.07        14.46 o
  -1   2   4        164.45        186.65        13.39 o
   0   2   4         23.48         24.92         3.19 o
   1   2   4        193.62        189.01        12.96 o
   2   2   4         64.94         53.60         6.66 o
   3   2   4         31.31         32.20         3.77 o
   4   2   4         14.36         13.36         3.69 o
   5   2   4         25.59         25.06         4.66 o
   6   2   4          1.54          0.58         1.26 o
   7   2   4          0.05          0.00         1.00 o
   8   2   4          2.45          3.47         2.77 o
  -8   3   4          2.84         12.19         5.46 o
  -7   3   4          2.49          0.00         2.04 o
  -6   3   4         29.88         31.57         7.96 o
  -5   3   4          8.57          9.38         5.17 o
  -4   3   4         14.85         19.95         2.88 o
  -3   3   4         27.98         23.14         3.87 o
  -2   3   4          0.82          1.01         0.19 o
  -1   3   4        101.00        115.84        10.89 o
   0   3   4        155.68        195.34        12.59 o
   1   3   4         42.13         47.48         5.78 o
   2   3   4        146.06        145.46        11.65 o
   3   3   4         41.22         37.13         5.94 o
   4   3   4         10.28         11.07         3.35 o
   5   3   4         14.21         15.70         4.64 o
   6   3   4         19.09         19.34         5.00 o
   7   3   4          0.43          0.00         2.00 o
   8   3   4          0.25          2.72         2.79 o
  -8   4   4          0.22          0.00         1.17 o
  -7   4   4          1.28          0.54         1.89 o
  -6   4   4          2.74          1.50         0.60 o
  -5   4   4         57.97         60.97        16.77 o
  -4   4   4         32.81         29.84         5.60 o
  -3   4   4         38.22         36.44         5.12 o
  -2   4   4        119.18        146.11        12.00 o
   0   4   4         49.65         57.76         6.15 o
   1   4   4         12.28         10.99         2.75 o
   2   4   4         39.51         34.34         5.12 o
   3   4   4        137.94        129.40        11.80 o
   4   4   4         75.20         85.16         9.91 o
   5   4   4         31.98         29.98         6.32 o
   6   4   4          6.23         11.10         4.32 o
   7   4   4          4.57          7.75         3.44 o
  -8   5   4          0.11          0.00         3.13 o
  -7   5   4          1.94          1.71         1.84 o
  -6   5   4         11.13         11.02         5.30 o
  -5   5   4         21.67         26.49         6.00 o
  -4   5   4          4.84          6.04         1.67 o
  -3   5   4          1.89          2.46         1.56 o
  -2   5   4         40.78         61.88         8.19 o
   0   5   4          1.08          0.76         0.66 o
   1   5   4          6.41          6.08         1.98 o
   3   5   4         19.60         21.83         4.65 o
   4   5   4          9.37          7.96         3.40 o
   5   5   4         13.86         18.02         5.06 o
   6   5   4          6.41          4.99         2.33 o
   7   5   4          1.53          0.49         1.75 o
  -7   6   4          2.32          6.28         2.20 o
  -6   6   4         14.26         21.08         7.11 o
  -5   6   4          8.61         10.18         2.33 o
  -4   6   4          3.30          1.21         0.78 o
  -3   6   4         51.70         65.62         6.26 o
   0   6   4         59.70         62.67         6.23 o
   1   6   4          4.89          3.16         1.17 o
   3   6   4         66.17         72.02         8.80 o
   4   6   4          7.11          9.02         3.47 o
   5   6   4         12.55         16.89         4.84 o
   6   6   4          4.59          3.88         3.19 o
   7   6   4          0.20          0.00         2.39 o
  -7   7   4          1.93          1.35         2.65 o
  -6   7   4          0.51          0.56         0.63 o
  -5   7   4         14.66         20.52         6.31 o
  -4   7   4         30.11         34.78        14.21 o
  -3   7   4         17.05         25.33         5.37 o
   0   7   4         32.06         30.45         4.22 o
   1   7   4         12.48         12.37         2.76 o
   3   7   4         35.49         34.62         6.21 o
   4   7   4          5.57          4.54         1.71 o
   5   7   4         15.56         18.60         5.25 o
   6   7   4          1.13          2.29         2.65 o
  -6   8   4          9.06         13.71         5.83 o
  -5   8   4          5.20          6.29         4.75 o
  -4   8   4         34.11         54.07         9.67 o
  -3   8   4         39.83         64.40         9.62 o
  -2   8   4          2.23          1.92         1.61 o
   0   8   4          2.92          0.59         0.62 o
   1   8   4         74.44         38.98         5.36 o
   3   8   4         36.95         48.85         7.72 o
   4   8   4         32.97         41.01         7.54 o
   5   8   4          1.17          0.37         1.03 o
   6   8   4          5.62          8.93         3.62 o
  -5   9   4          1.47          1.76         2.68 o
  -4   9   4          0.16          0.00         0.58 o
  -3   9   4          9.36         15.47         3.68 o
  -2   9   4         53.83         79.74        10.24 o
  -1   9   4          3.95          1.78         1.05 o
   1   9   4         13.30          8.12         2.26 o
   3   9   4          4.18          1.96         1.92 o
   4   9   4          5.73         38.12         7.78 o
   5   9   4          3.16          1.10         1.69 o
  -4  10   4          0.96          0.00         1.46 o
  -3  10   4          2.32          1.46         1.50 o
  -2  10   4          4.23          4.34         2.45 o
  -1  10   4         17.20         14.93         4.10 o
   4  10   4          0.02          0.19         1.06 o
  -3  11   4          3.92          9.62         4.01 o
  -1 -11   5          3.21          2.87         0.87 o
   0 -11   5          2.00          1.35         0.71 o
   1 -11   5          1.95          1.56         0.79 o
  -4 -10   5          1.09          0.22         1.32 o
  -3 -10   5          3.86          3.22         1.09 o
  -2 -10   5          1.79          0.31         0.43 o
  -1 -10   5          3.65          4.00         1.07 o
   0 -10   5          4.39          5.55         1.32 o
   1 -10   5          0.91          1.09         0.65 o
   2 -10   5          4.85          7.43         1.97 o
   3 -10   5          1.78          2.37         1.50 o
  -5  -9   5          2.30          2.96         1.14 o
  -4  -9   5          3.19          4.93         3.08 o
  -3  -9   5          2.08          2.69         1.09 o
  -2  -9   5          0.58          0.27         0.61 o
  -1  -9   5          2.54          1.60         0.52 o
   0  -9   5          9.16          9.62         1.69 o
   1  -9   5          6.22          4.04         1.11 o
   2  -9   5          4.84          6.08         1.68 o
   3  -9   5         12.52         13.73         3.15 o
   4  -9   5          5.46          6.12         2.27 o
  -6  -8   5          0.16          0.50         0.21 o
  -5  -8   5          2.57          2.31         1.11 o
  -4  -8   5          3.47          3.89         2.57 o
  -3  -8   5          7.22          5.39         1.37 o
  -2  -8   5          5.86          4.49         1.19 o
  -1  -8   5         32.59         30.44         2.89 o
   0  -8   5         13.05         11.14         1.78 o
   1  -8   5          3.45          5.23         1.11 o
   2  -8   5          0.45          0.04         0.99 o
   3  -8   5         17.87         20.21         3.74 o
   4  -8   5          3.39          3.76         1.62 o
   5  -8   5          1.58          0.00         1.68 o
  -6  -7   5          6.39          5.45         1.80 o
  -5  -7   5          1.63          0.00         0.86 o
  -4  -7   5          8.26          8.03         2.38 o
  -3  -7   5         20.72         18.58         2.42 o
  -2  -7   5         62.68         54.60         4.36 o
  -1  -7   5         16.85         12.47         1.77 o
   0  -7   5         53.09         54.14         3.87 o
   1  -7   5         24.33         22.24         2.78 o
   2  -7   5          1.98          1.17         0.47 o
   3  -7   5          8.85          9.44         1.86 o
   4  -7   5          5.11          3.72         1.61 o
   5  -7   5          0.40          0.64         0.18 o
   6  -7   5          1.68          1.24         0.98 o
  -7  -6   5          2.33          0.00         2.15 o
  -6  -6   5          6.73          6.97         2.27 o
  -5  -6   5          9.89         11.19         2.11 o
  -4  -6   5         51.94         46.14         4.94 o
  -3  -6   5          4.67          2.86         0.89 o
  -2  -6   5         10.27          7.27         1.50 o
  -1  -6   5          5.61          6.91         1.23 o
   0  -6   5         10.28          8.19         1.35 o
   1  -6   5         46.36         45.08         4.72 o
   2  -6   5         40.11         34.58         4.04 o
   3  -6   5         32.81         28.94         3.64 o
   4  -6   5          2.51          1.41         0.81 o
   5  -6   5          9.95          6.84         2.30 o
   6  -6   5          0.66          0.77         0.78 o
  -7  -5   5          1.93          3.68         1.47 o
  -6  -5   5          1.78          0.97         1.00 o
  -5  -5   5          2.90          3.69         1.01 o
  -4  -5   5         34.31         32.44         3.56 o
  -3  -5   5         15.14         14.39         1.96 o
  -2  -5   5        176.92        186.40        11.80 o
  -1  -5   5         35.51         38.74         3.47 o
   0  -5   5          3.41          2.96         1.24 o
   1  -5   5         22.01         22.68         3.14 o
   2  -5   5         83.15         81.87         6.48 o
   3  -5   5        115.73        118.64         8.00 o
   4  -5   5         34.87         45.22         4.13 o
   5  -5   5          4.22          1.30         2.50 o
   6  -5   5         11.14          6.52         1.96 o
   7  -5   5          4.59          4.75         2.35 o
  -8  -4   5          2.28          2.13         2.31 o
  -7  -4   5          2.33          1.14         1.36 o
  -6  -4   5          2.18          4.19         1.62 o
  -5  -4   5         80.94         83.15         5.41 o
  -4  -4   5         21.83         16.64         2.46 o
  -3  -4   5        144.62        130.66        15.93 o
  -2  -4   5          8.18          7.33         1.87 o
  -1  -4   5         17.22         11.56         2.97 o
   0  -4   5        140.98        126.21         8.00 o
   1  -4   5         45.81         51.05         4.88 o
   2  -4   5         12.52          9.49         2.74 o
   3  -4   5         22.73         22.36         2.68 o
   4  -4   5         12.09         10.91         1.89 o
   5  -4   5          2.18          1.91         0.81 o
   6  -4   5          8.02          8.63         2.35 o
   7  -4   5          1.31          0.00         0.82 o
  -8  -3   5          0.84          1.76         1.04 o
  -7  -3   5          3.79          3.68         1.83 o
  -6  -3   5          7.98          5.82         2.05 o
  -5  -3   5          2.33          3.26         1.75 o
  -4  -3   5         41.27         32.53         5.42 o
  -3  -3   5         45.17         44.66         6.42 o
  -2  -3   5         97.22         99.23         9.53 o
  -1  -3   5         21.14         16.56         3.85 o
   0  -3   5          9.87          6.50         1.68 o
   1  -3   5         46.84         50.07         4.83 o
   2  -3   5         58.25         64.17         4.62 o
   3  -3   5         23.76         21.35         2.67 o
   4  -3   5        122.20        127.62         6.98 o
   5  -3   5         18.93         15.56         2.46 o
   6  -3   5          8.39          7.73         2.30 o
   7  -3   5         11.31         13.55         3.04 o
  -8  -2   5          1.04          2.84         1.67 o
  -7  -2   5          1.92          1.36         1.66 o
  -6  -2   5         17.14         17.11         3.28 o
  -5  -2   5         74.81         77.88         9.33 o
  -4  -2   5          1.85          0.00         0.73 o
  -3  -2   5         37.24         32.34         5.27 o
  -2  -2   5         39.46         33.89         5.49 o
  -1  -2   5        109.10        104.88         9.80 o
   0  -2   5         39.05         44.27         6.18 o
   1  -2   5         34.72         34.72         3.93 o
   2  -2   5        133.58        137.45         7.03 o
   3  -2   5         21.66         22.92         2.66 o
   4  -2   5         63.91         69.85         4.92 o
   5  -2   5         27.71         29.49         3.18 o
   6  -2   5         18.58         17.82         2.86 o
   7  -2   5          0.78          0.00         1.40 o
  -8  -1   5          1.38          1.45         2.14 o
  -7  -1   5          2.31          3.44         1.70 o
  -6  -1   5         15.91         15.55         3.31 o
  -5  -1   5          0.65          1.96         1.74 o
  -4  -1   5         86.12         78.41         8.38 o
  -3  -1   5         68.56         71.84         7.78 o
  -2  -1   5         61.74         56.05         6.77 o
  -1  -1   5        324.04        313.65        19.00 o
   0  -1   5         48.78         42.78         6.17 o
   1  -1   5          6.23          8.09         2.22 o
   2  -1   5         14.96         13.18         1.98 o
   3  -1   5         96.51        103.59         5.97 o
   4  -1   5         34.76         35.65         3.36 o
   5  -1   5         21.76         22.47         3.26 o
   6  -1   5          8.04          7.55         2.04 o
   7  -1   5          3.76          2.75         0.79 o
  -8   0   5          0.15          1.76         1.43 o
  -7   0   5          2.90          6.75         2.54 o
  -6   0   5         37.31         43.47         5.39 o
  -5   0   5          0.73          0.00         0.73 o
  -4   0   5          5.55          3.36         1.95 o
  -3   0   5         34.50         30.12         4.91 o
  -2   0   5        249.99        276.09        17.07 o
  -1   0   5          8.70         12.69         3.46 o
   0   0   5         83.32         85.90         9.13 o
   1   0   5          0.74          0.99         0.32 o
   2   0   5         42.60         50.04         5.04 o
   3   0   5         37.88         39.94         3.58 o
   4   0   5          2.27          1.08         1.03 o
   5   0   5          0.57          0.25         1.05 o
   6   0   5          1.59          1.69         0.87 o
   7   0   5          6.15          3.60         1.39 o
  -8   1   5          1.38          2.08         1.65 o
  -7   1   5          2.31          1.50         0.93 o
  -6   1   5         15.89         17.16         5.53 o
  -5   1   5          0.65          0.00         0.43 o
  -4   1   5         86.09         77.87         8.12 o
  -3   1   5         68.55         71.84         7.52 o
  -2   1   5         61.70         54.93         6.80 o
  -1   1   5        323.88        355.05        21.11 o
   0   1   5         48.79         55.94         7.77 o
   1   1   5          6.20          8.67         1.90 o
   2   1   5         15.06         14.46         2.68 o
   3   1   5         96.41         94.38        10.26 o
   4   1   5         34.79         34.51         5.01 o
   5   1   5         21.72         23.07         2.76 o
   6   1   5          8.03         11.61         2.57 o
   7   1   5          3.76          3.04         2.12 o
  -8   2   5          1.04          3.42         4.22 o
  -7   2   5          1.92          3.31         1.41 o
  -6   2   5         17.12         18.88         3.50 o
  -5   2   5         74.77         77.48        11.50 o
  -4   2   5          1.85          3.86         1.84 o
  -3   2   5         37.18         39.56         5.58 o
  -2   2   5         39.47         34.45         5.46 o
  -1   2   5        109.07        136.45        12.40 o
   0   2   5         38.98         47.45         4.97 o
   1   2   5         34.73         27.42         4.81 o
   2   2   5        133.44        125.56        11.38 o
   3   2   5         21.70         24.22         4.65 o
   4   2   5         64.00         70.23         9.03 o
   5   2   5         27.72         33.41         4.63 o
   6   2   5         18.56         21.59         4.04 o
   7   2   5          0.77          1.12         1.46 o
  -8   3   5          0.84          5.31         3.94 o
  -7   3   5          3.79          6.53         4.37 o
  -6   3   5          7.98          6.69         2.16 o
  -5   3   5          2.32          2.41         1.10 o
  -4   3   5         41.33         31.64         4.91 o
  -3   3   5         45.22         44.11         5.96 o
  -2   3   5         97.32        124.07        11.50 o
  -1   3   5         21.09         26.54         5.49 o
   0   3   5          9.88         11.43         2.51 o
   1   3   5         46.89         51.51         6.65 o
   2   3   5         58.26         56.81         7.33 o
   3   3   5         23.75         18.78         4.31 o
   4   3   5        122.26        140.45         9.30 o
   5   3   5         18.94         21.91         5.41 o
   6   3   5          8.40          9.68         4.32 o
   7   3   5         11.31         16.64         5.29 o
  -8   4   5          2.28          4.48         4.63 o
  -7   4   5          2.33          8.28         4.85 o
  -6   4   5          2.18          3.96         1.96 o
  -5   4   5         80.94         89.82        16.38 o
  -4   4   5         21.83         15.50         3.48 o
  -3   4   5        144.52        162.25        13.12 o
  -2   4   5          8.16         11.61         3.55 o
  -1   4   5         17.29         23.72         5.72 o
   0   4   5        141.05        150.83        12.17 o
   1   4   5         45.87         39.26         5.66 o
   2   4   5         12.55         10.21         3.22 o
   3   4   5         22.68         19.69         4.52 o
   4   4   5         12.13         11.03         2.49 o
   5   4   5          2.18          3.82         2.44 o
   6   4   5          8.03          7.41         2.77 o
   7   4   5          1.31          3.04         1.58 o
  -7   5   5          1.93          8.12         4.97 o
  -6   5   5          1.78          0.00         2.15 o
  -5   5   5          2.90          1.82         2.16 o
  -4   5   5         34.30         33.24         5.48 o
  -3   5   5         15.18         29.83         5.56 o
  -2   5   5        176.89        298.50        21.67 o
   0   5   5          3.44          2.90         1.75 o
   1   5   5         21.96         20.80         4.00 o
   2   5   5         83.11        112.11        10.18 o
   3   5   5        115.79        106.95        10.87 o
   4   5   5         34.86         32.04         6.28 o
   5   5   5          4.23          5.89         3.44 o
   6   5   5         11.13         11.29         4.48 o
   7   5   5          4.59         12.34         5.07 o
  -7   6   5          2.33          5.67         4.17 o
  -6   6   5          6.72         16.75         5.67 o
  -5   6   5          9.88          9.58         2.48 o
  -4   6   5         51.93         60.08         9.40 o
  -3   6   5          4.66          3.29         1.57 o
  -2   6   5         10.26         11.15         4.49 o
   0   6   5         10.26          7.95         2.50 o
   1   6   5         46.40         46.23         6.07 o
   2   6   5         40.15         35.26         5.57 o
   3   6   5         32.77         29.15         5.50 o
   4   6   5          2.52          1.61         1.82 o
   5   6   5          9.95          8.73         3.97 o
   6   6   5          0.66          1.62         1.88 o
  -6   7   5          6.40         10.71         5.58 o
  -5   7   5          1.62          2.18         0.24 o
  -4   7   5          8.26         11.79         3.04 o
  -3   7   5         20.71         35.60         7.49 o
  -2   7   5         62.69        144.66        17.19 o
   0   7   5         53.09         56.15         6.64 o
   1   7   5         24.33         23.39         4.24 o
   2   7   5          1.98          1.72         0.73 o
   3   7   5          8.87         10.39         3.11 o
   4   7   5          5.12          4.84         3.14 o
   5   7   5          0.40          5.10         2.80 o
   6   7   5          1.67          0.20         2.14 o
  -6   8   5          0.15          0.00         0.96 o
  -5   8   5          2.57          0.00         2.07 o
  -4   8   5          3.47          3.29         2.05 o
  -3   8   5          7.23         12.84         3.36 o
   1   8   5          3.45          2.07         0.38 o
   2   8   5          0.45          1.97         1.07 o
   3   8   5         17.88         14.42         4.02 o
   4   8   5          3.39          4.59         2.57 o
   5   8   5          1.57          1.32         1.99 o
  -5   9   5          2.29          2.67         2.48 o
  -4   9   5          3.18          4.39         3.07 o
  -3   9   5          2.08          3.20         1.60 o
  -2   9   5          0.58          0.92         1.94 o
   2   9   5          4.84          5.64         2.61 o
   3   9   5         12.51          9.33         3.62 o
  -4  10   5          1.09          0.66         0.95 o
  -3  10   5          3.85          0.12         1.36 o
  -2  10   5          1.79          4.31         2.75 o
  -1  10   5          3.63          0.16         1.03 o
  -2 -10   6          1.16          0.64         0.45 o
  -1 -10   6          0.17          0.00         1.17 o
   0 -10   6          3.05          2.79         1.11 o
   1 -10   6          4.97          5.27         1.62 o
  -4  -9   6          0.67          0.66         1.06 o
  -3  -9   6          0.39          0.29         0.77 o
  -2  -9   6          4.94          5.53         2.12 o
  -1  -9   6         10.45         15.88         2.23 o
   0  -9   6          1.44          3.28         0.83 o
   1  -9   6          5.06          4.91         1.59 o
   2  -9   6          4.92          7.21         1.78 o
   3  -9   6          3.69          6.20         2.31 o
  -5  -8   6          0.80          4.79         2.12 o
  -4  -8   6          4.00          2.30         1.54 o
  -3  -8   6          1.34          0.83         0.78 o
  -2  -8   6          3.61          4.31         1.18 o
  -1  -8   6         15.33         16.92         2.25 o
   0  -8   6          3.29          2.71         0.72 o
   1  -8   6          7.44          8.07         1.79 o
   2  -8   6          2.44          2.66         1.23 o
   3  -8   6          0.26          0.13         0.87 o
   4  -8   6          5.39          3.58         1.65 o
  -6  -7   6          0.96          2.59         2.81 o
  -5  -7   6          0.60          0.33         0.85 o
  -4  -7   6          5.31          5.69         3.01 o
  -3  -7   6          5.81          2.45         2.24 o
  -2  -7   6          3.15          4.21         1.22 o
  -1  -7   6          3.43          4.16         1.05 o
   0  -7   6          1.86          3.28         1.23 o
   1  -7   6          0.26          0.00         0.27 o
   2  -7   6          4.86          5.97         1.95 o
   3  -7   6         39.16         47.49         5.27 o
   4  -7   6         19.02         16.22         4.79 o
   5  -7   6          0.00          0.00         1.85 o
  -6  -6   6          2.99          5.01         2.89 o
  -5  -6   6         14.56         11.90         2.89 o
  -4  -6   6          5.23          7.93         2.16 o
  -3  -6   6         14.48         15.66         2.83 o
  -2  -6   6         14.51         14.65         3.16 o
  -1  -6   6         36.09         32.07         4.06 o
   0  -6   6         14.73         14.52         2.70 o
   1  -6   6         19.21         15.75         2.82 o
   2  -6   6          7.91          6.08         1.86 o
   3  -6   6          5.77          5.72         1.96 o
   4  -6   6         12.47         20.46         5.45 o
   5  -6   6          0.23          0.56         0.56 o
  -7  -5   6          0.23          0.67         0.25 o
  -6  -5   6          1.34          0.38         0.86 o
  -5  -5   6          0.43          0.50         0.62 o
  -4  -5   6         48.19         55.82         5.63 o
  -3  -5   6         50.15         39.58         4.00 o
  -2  -5   6          1.68          0.92         1.33 o
  -1  -5   6         26.15         21.85         4.85 o
   0  -5   6         18.94         22.06         4.10 o
   1  -5   6         14.33         12.01         2.44 o
   2  -5   6          3.82          3.80         1.30 o
   3  -5   6          8.76         10.14         2.44 o
   4  -5   6         28.96         37.75         4.41 o
   5  -5   6         10.23         12.32         3.05 o
   6  -5   6          0.79          0.79         1.30 o
  -7  -4   6          1.67          0.94         2.22 o
  -6  -4   6          2.31          2.39         1.18 o
  -5  -4   6         19.09         12.85         4.22 o
  -4  -4   6          2.19          3.47         1.65 o
  -3  -4   6         23.94         26.02         5.28 o
  -2  -4   6          1.05          1.31         1.82 o
  -1  -4   6         90.89         80.28         9.24 o
   0  -4   6          1.87          1.01         0.81 o
   1  -4   6         39.43         34.00         4.28 o
   2  -4   6         35.06         37.30         4.47 o
   3  -4   6         10.05         10.83         2.31 o
   4  -4   6          6.80          5.42         1.42 o
   5  -4   6         13.78         15.01         2.45 o
   6  -4   6          1.04          1.34         1.34 o
  -7  -3   6          1.45          0.20         1.07 o
  -6  -3   6          3.09          4.73         1.78 o
  -5  -3   6         10.22          8.98         3.50 o
  -4  -3   6         42.95         36.71         6.18 o
  -3  -3   6         18.80         17.23         4.01 o
  -2  -3   6         20.52         19.32         4.17 o
  -1  -3   6         25.77         25.38         5.17 o
   0  -3   6         63.81         69.50         8.59 o
   1  -3   6          3.03          3.08         1.56 o
   2  -3   6         20.89         20.58         3.28 o
   3  -3   6         46.57         50.23         4.46 o
   4  -3   6          2.42          1.68         0.87 o
   5  -3   6          2.67          4.06         1.27 o
   6  -3   6          3.84          6.82         2.54 o
  -7  -2   6          1.36          1.79         1.82 o
  -6  -2   6          0.86          0.40         1.69 o
  -5  -2   6         14.41         14.53         3.97 o
  -4  -2   6         20.97         17.23         4.07 o
  -3  -2   6         57.89         57.60         7.44 o
  -2  -2   6         28.86         28.57         5.17 o
  -1  -2   6        122.76        110.67        10.96 o
   0  -2   6         62.99         66.36         8.48 o
   1  -2   6         29.72         26.82         5.32 o
   2  -2   6         21.26         20.47         2.77 o
   3  -2   6         81.00         84.83         6.20 o
   4  -2   6          4.28          4.97         1.29 o
   5  -2   6         13.93         15.25         2.36 o
   6  -2   6         21.81         21.06         2.86 o
   7  -2   6          0.72          0.00         0.33 o
  -7  -1   6          0.99          2.31         1.77 o
  -6  -1   6          0.65          0.00         0.48 o
  -5  -1   6          1.14          0.00         0.51 o
  -4  -1   6          7.65          5.46         2.16 o
  -3  -1   6          4.90          4.34         1.78 o
  -2  -1   6          3.41          3.30         1.47 o
  -1  -1   6         34.96         46.04         6.87 o
   0  -1   6         44.20         49.91         7.29 o
   1  -1   6         63.79         76.54         9.47 o
   2  -1   6          5.09          3.57         1.43 o
   3  -1   6         64.80         69.46         5.18 o
   4  -1   6         89.69         90.88         6.01 o
   5  -1   6         17.36         18.29         2.59 o
   6  -1   6          2.56          0.33         1.41 o
   7  -1   6         25.16         26.30         4.11 o
  -8   0   6          0.03          0.00         1.11 o
  -7   0   6          2.22          0.00         0.78 o
  -6   0   6          7.13          6.65         4.47 o
  -5   0   6          0.91          1.59         1.31 o
  -4   0   6        115.26         98.03         9.92 o
  -3   0   6         40.27         41.93         6.16 o
  -2   0   6          0.30          0.94         0.37 o
  -1   0   6          1.31          0.69         0.97 o
   0   0   6         17.88         17.50         4.39 o
   1   0   6         16.34         16.57         3.38 o
   2   0   6        165.23        160.88        10.35 o
   3   0   6         98.01         93.25         7.74 o
   4   0   6          9.59         10.71         2.07 o
   5   0   6          5.87          5.31         1.97 o
   6   0   6          5.91          6.66         1.99 o
   7   0   6          0.15          1.10         0.88 o
  -7   1   6          0.98          0.00         1.11 o
  -6   1   6          0.65          1.23         1.31 o
  -5   1   6          1.13          2.06         1.39 o
  -4   1   6          7.65          3.07         1.64 o
  -3   1   6          4.87          6.64         2.42 o
  -2   1   6          3.42          2.66         1.78 o
  -1   1   6         34.92         46.08         7.19 o
   0   1   6         44.29         56.69         8.28 o
   1   1   6         63.88         79.55         7.37 o
   2   1   6          5.10          6.35         2.05 o
   3   1   6         64.79         69.33         6.65 o
   4   1   6         89.65         84.00        10.44 o
   5   1   6         17.38         11.25         3.79 o
   6   1   6          2.57          2.03         1.42 o
   7   1   6         25.17         24.29         6.10 o
  -7   2   6          1.36          0.27         2.59 o
  -6   2   6          0.86          1.88         1.24 o
  -5   2   6         14.41          9.12         3.06 o
  -4   2   6         21.00         15.32         3.66 o
  -3   2   6         57.86         63.08         7.92 o
  -2   2   6         28.77         31.51         5.82 o
  -1   2   6        122.72        151.07        14.39 o
   0   2   6         62.96         84.28        11.56 o
   1   2   6         29.69         33.20         6.37 o
   2   2   6         21.20         28.62         5.72 o
   3   2   6         80.94         78.72         9.59 o
   4   2   6          4.26          3.68         2.89 o
   5   2   6         13.92         15.56         4.77 o
   6   2   6         21.85         27.20         6.46 o
   7   2   6          0.71          0.00         1.85 o
  -7   3   6          1.45          1.32         3.23 o
  -6   3   6          3.08          5.48         2.85 o
  -5   3   6         10.22         11.78         3.61 o
  -4   3   6         42.85         41.02         6.21 o
  -3   3   6         18.71         25.27         5.04 o
  -2   3   6         20.50         27.96         5.93 o
  -1   3   6         25.69         36.42         7.05 o
   0   3   6         63.89         95.22        12.70 o
   1   3   6          3.04          2.35         1.46 o
   2   3   6         20.88         19.06         4.61 o
   3   3   6         46.56         48.99         7.48 o
   4   3   6          2.41          0.00         1.25 o
   5   3   6          2.69          0.62         1.28 o
   6   3   6          3.85          2.19         2.57 o
  -7   4   6          1.67          3.39         3.92 o
  -6   4   6          2.31          2.86         1.08 o
  -5   4   6         19.09         19.48         3.38 o
  -4   4   6          2.20          4.05         2.00 o
  -3   4   6         23.98         23.03         5.28 o
  -2   4   6          1.07          2.32         2.07 o
  -1   4   6         90.80        161.98        17.12 o
   0   4   6          1.87          2.80         1.67 o
   1   4   6         39.36         68.90         9.74 o
   2   4   6         34.98         37.54         6.18 o
   3   4   6         10.02         11.84         3.58 o
   4   4   6          6.82          5.17         2.51 o
   5   4   6         13.79         11.94         4.22 o
   6   4   6          1.03          0.54         1.27 o
  -7   5   6          0.23          0.01         3.85 o
  -6   5   6          1.34          0.79         2.36 o
  -5   5   6          0.43          0.63         1.10 o
  -4   5   6         48.20         59.06         8.43 o
  -3   5   6         50.18         66.23         9.55 o
  -2   5   6          1.69          0.33         1.65 o
  -1   5   6         26.19         40.06         8.87 o
   0   5   6         18.91         26.85         5.57 o
   1   5   6         14.25         11.27         3.26 o
   2   5   6          3.82          2.37         1.46 o
   3   5   6          8.78          6.85         2.85 o
   4   5   6         29.01         33.37         6.52 o
   5   5   6         10.25          4.52         2.97 o
   6   5   6          0.79          3.34         2.61 o
  -6   6   6          2.98          2.86         3.39 o
  -5   6   6         14.55         19.31         3.59 o
  -4   6   6          5.22         13.27         4.23 o
  -3   6   6         14.50         19.37         5.64 o
  -2   6   6         14.51         34.37         8.26 o
  -1   6   6         36.16         67.12        12.89 o
   0   6   6         14.72         14.13         4.11 o
   1   6   6         19.19         12.26         3.48 o
   2   6   6          7.95          8.66         2.95 o
   3   6   6          5.77          5.11         2.28 o
   4   6   6         12.48         10.46         3.77 o
   5   6   6          0.24          0.33         0.66 o
  -6   7   6          0.96          0.67         0.38 o
  -5   7   6          0.59          0.97         0.32 o
  -4   7   6          5.32          4.18         1.84 o
  -3   7   6          5.80          6.75         3.19 o
  -2   7   6          3.16          4.16         4.52 o
   0   7   6          1.86          5.20         2.41 o
   1   7   6          0.26          0.00         0.41 o
   2   7   6          4.86          5.40         2.21 o
   3   7   6         39.17         42.31         7.01 o
   4   7   6         19.03         21.99         5.46 o
   5   7   6          0.00          0.79         1.58 o
  -5   8   6          0.80          0.23         2.93 o
  -4   8   6          3.99          4.69         2.11 o
  -3   8   6          1.33         10.38         4.93 o
  -2   8   6          3.62          3.88         4.43 o
   1   8   6          7.43          8.09         2.75 o
   2   8   6          2.44          2.26         1.53 o
   3   8   6          0.26          0.00         0.82 o
   4   8   6          5.39          5.56         3.00 o
  -4   9   6          0.67          2.15         2.57 o
  -3   9   6          0.39          0.23         1.41 o
  -2   9   6          4.94         14.49         7.45 o
   3   9   6          3.69          2.37         1.62 o
  -2  10   6          1.16          0.57         3.08 o
  -2  -9   7          1.15          0.00         0.48 o
  -1  -9   7          0.34          0.00         1.12 o
   0  -9   7          1.46          0.00         0.88 o
   1  -9   7          2.40          2.91         1.47 o
  -3  -8   7          3.24          1.46         1.83 o
  -2  -8   7          2.26          0.74         1.67 o
  -1  -8   7          0.45          0.05         0.77 o
   0  -8   7          2.50          3.39         1.19 o
   1  -8   7          3.03          1.79         0.98 o
   2  -8   7          1.17          0.55         0.78 o
   3  -8   7          1.29          0.75         0.85 o
  -4  -7   7          8.01          5.15         2.78 o
  -3  -7   7          4.08          2.75         1.29 o
  -2  -7   7          2.22          1.21         1.01 o
  -1  -7   7          0.72          0.00         0.87 o
   0  -7   7          1.39          0.37         0.54 o
   1  -7   7          1.53          1.75         1.48 o
   2  -7   7          5.48          4.17         1.46 o
   3  -7   7          3.65          1.85         1.14 o
   4  -7   7          1.86          1.43         1.28 o
  -5  -6   7          3.05          0.30         1.03 o
  -4  -6   7          3.97          3.46         1.60 o
  -3  -6   7          6.87          5.49         1.53 o
  -2  -6   7          8.72          5.33         1.63 o
  -1  -6   7         15.59         18.13         4.68 o
   0  -6   7         28.63         22.74         5.13 o
   1  -6   7          5.45          5.54         1.89 o
   2  -6   7         12.00         14.56         3.08 o
   3  -6   7         14.33         15.56         3.08 o
   4  -6   7          1.19          0.00         1.89 o
  -6  -5   7          0.19          0.00         0.16 o
  -5  -5   7          1.04          0.41         0.55 o
  -4  -5   7          5.60          4.56         2.47 o
  -3  -5   7          2.87          2.88         2.09 o
  -2  -5   7          7.69          4.45         2.79 o
  -1  -5   7         18.02         19.19         4.70 o
   0  -5   7         52.51         50.21         7.83 o
   1  -5   7          6.06          5.50         2.63 o
   2  -5   7         34.75         35.16         4.73 o
   3  -5   7          1.06          0.34         1.04 o
   4  -5   7          3.76          2.90         1.25 o
   5  -5   7          0.24          0.51         1.03 o
  -6  -4   7          0.32          0.39         0.90 o
  -5  -4   7          1.86          3.39         2.32 o
  -4  -4   7         11.14         11.62         3.70 o
  -3  -4   7         22.47         25.19         5.66 o
  -2  -4   7         19.96         18.56         4.77 o
  -1  -4   7         49.11         56.96         8.41 o
   0  -4   7         20.32         28.95         5.88 o
   1  -4   7          7.47          8.07         3.27 o
   2  -4   7          0.34          0.69         0.76 o
   3  -4   7         14.80         15.43         3.42 o
   4  -4   7         13.27         13.86         2.42 o
   5  -4   7         11.27         12.71         3.10 o
  -6  -3   7          1.31          2.66         1.73 o
  -5  -3   7          4.56          5.46         2.57 o
  -4  -3   7          9.38          6.40         2.46 o
  -3  -3   7          8.47          7.03         2.96 o
  -2  -3   7         62.22         65.71         8.86 o
  -1  -3   7          0.60          0.00         1.17 o
   0  -3   7         69.99         78.40         9.99 o
   1  -3   7          3.03          4.25         2.47 o
   2  -3   7          9.19         11.30         2.56 o
   3  -3   7          9.30          8.99         2.31 o
   4  -3   7          2.91          2.85         0.95 o
   5  -3   7          3.35          1.59         1.71 o
  -7  -2   7          0.63          0.81         1.48 o
  -6  -2   7          0.19          1.03         1.26 o
  -5  -2   7          8.40          8.19         3.15 o
  -4  -2   7         18.91         14.29         4.04 o
  -3  -2   7         14.24         11.81         3.84 o
  -2  -2   7          2.08          1.67         0.26 o
  -1  -2   7         10.03          5.71         2.71 o
   0  -2   7         20.96         21.64         4.99 o
   1  -2   7         56.16         61.17         9.02 o
   2  -2   7         40.32         40.21         7.10 o
   3  -2   7         18.91         20.93         2.94 o
   4  -2   7          2.04          1.89         1.04 o
   5  -2   7          6.41          7.14         1.75 o
   6  -2   7          2.41          1.53         0.94 o
  -7  -1   7          1.59          0.97         2.87 o
  -6  -1   7          0.22          0.45         0.40 o
  -5  -1   7          2.90          1.26         0.70 o
  -4  -1   7         13.80         10.62         3.29 o
  -3  -1   7        116.61        114.82        11.65 o
  -2  -1   7         30.37         28.14         5.62 o
  -1  -1   7         23.68         24.26         5.37 o
   0  -1   7          6.66          4.07         2.57 o
   1  -1   7         21.34         27.67         6.01 o
   2  -1   7         15.47         19.77         3.66 o
   3  -1   7         29.18         34.22         4.89 o
   4  -1   7         20.68         19.93         5.40 o
   5  -1   7          2.20          2.30         1.35 o
   6  -1   7          1.73          1.11         0.62 o
  -7   0   7          1.90          3.83         1.83 o
  -6   0   7          2.54          5.11         2.81 o
  -5   0   7          0.10          0.15         0.99 o
  -4   0   7          9.51          6.77         2.67 o
  -3   0   7         19.86         19.61         4.50 o
  -2   0   7         64.62         73.45         9.45 o
  -1   0   7         10.86         10.31         3.51 o
   0   0   7         24.36         27.22         5.96 o
   1   0   7        207.89        266.99        21.36 o
   2   0   7          0.00          0.00         0.64 o
   3   0   7          7.60          8.77         2.48 o
   4   0   7          9.55          9.34         2.36 o
   5   0   7         21.77         25.91         4.24 o
   6   0   7         11.27         11.35         2.87 o
  -7   1   7          1.60          1.76         1.19 o
  -6   1   7          0.22          0.00         1.16 o
  -5   1   7          2.90          2.67         2.05 o
  -4   1   7         13.79          6.98         2.60 o
  -3   1   7        116.58        120.38        12.11 o
  -2   1   7         30.40         36.28         6.57 o
  -1   1   7         23.62         25.69         5.61 o
   0   1   7          6.67          7.68         3.65 o
   1   1   7         21.28         34.48         7.58 o
   2   1   7         15.45         22.85         3.98 o
   3   1   7         29.12         33.79         4.97 o
   4   1   7         20.67         23.57         4.22 o
   5   1   7          2.20          1.55         0.76 o
   6   1   7          1.72          0.58         1.06 o
  -7   2   7          0.63          0.07         1.35 o
  -6   2   7          0.19          0.00         0.77 o
  -5   2   7          8.41         11.19         3.64 o
  -4   2   7         18.87         13.59         3.66 o
  -3   2   7         14.24         18.31         4.61 o
  -2   2   7          2.07          5.67         2.77 o
  -1   2   7         10.01          6.74         3.04 o
   0   2   7         20.96         27.15         7.00 o
   1   2   7         56.09         65.95         7.31 o
   2   2   7         40.30         45.87         9.15 o
   3   2   7         18.93         23.21         4.19 o
   4   2   7          2.04          5.45         2.11 o
   5   2   7          6.43          5.74         2.97 o
   6   2   7          2.40          5.15         3.52 o
  -6   3   7          1.31          0.87         1.02 o
  -5   3   7          4.56          3.04         2.06 o
  -4   3   7          9.38          9.10         3.21 o
  -3   3   7          8.49          9.75         3.82 o
  -2   3   7         62.26         83.91        11.33 o
  -1   3   7          0.60          2.87         2.90 o
   0   3   7         69.92        124.99        15.80 o
   1   3   7          3.02          4.43         1.83 o
   2   3   7          9.20         14.37         3.94 o
   3   3   7          9.33         11.17         3.62 o
   4   3   7          2.92          0.16         1.53 o
   5   3   7          3.37          4.15         2.78 o
  -6   4   7          0.31          1.49         0.92 o
  -5   4   7          1.86          0.18         0.77 o
  -4   4   7         11.12         14.28         4.42 o
  -3   4   7         22.48         30.95         6.47 o
  -2   4   7         19.99         21.26         6.00 o
  -1   4   7         49.13        100.18        14.24 o
   0   4   7         20.36         49.07        10.18 o
   1   4   7          7.50          6.72         2.01 o
   2   4   7          0.35          0.00         1.72 o
   3   4   7         14.82         10.56         3.44 o
   4   4   7         13.30          9.93         3.61 o
   5   4   7         11.26         11.78         4.16 o
  -6   5   7          0.19          0.25         1.24 o
  -5   5   7          1.04          2.96         1.71 o
  -4   5   7          5.60          7.52         3.39 o
  -3   5   7          2.88          5.60         3.69 o
  -2   5   7          7.67         16.67         6.15 o
  -1   5   7         18.04         34.35         8.74 o
   0   5   7         52.52        115.61        17.71 o
   1   5   7          6.05          5.54         2.57 o
   2   5   7         34.80         38.27         6.65 o
   3   5   7          1.06          0.65         0.67 o
   4   5   7          3.75          0.53         1.56 o
   5   5   7          0.24          0.00         1.64 o
  -5   6   7          3.06          6.10         2.26 o
  -4   6   7          3.96          7.28         3.59 o
  -3   6   7          6.87         10.10         4.86 o
  -2   6   7          8.72         17.52         6.21 o
  -1   6   7         15.58         44.87        11.40 o
   0   6   7         28.62         80.93        15.63 o
   1   6   7          5.46          3.01         1.64 o
   2   6   7         11.96         12.02         3.75 o
   3   6   7         14.29         18.13         4.92 o
   4   6   7          1.19          0.00         1.31 o
  -4   7   7          8.00          8.32         3.74 o
  -3   7   7          4.08          3.51         3.43 o
  -2   7   7          2.23          3.86         1.86 o
  -1   7   7          0.73          1.52         4.63 o
   1   7   7          1.53          0.41         1.11 o
   2   7   7          5.46          4.95         2.65 o
   3   7   7          3.64          2.07         1.88 o
   4   7   7          1.85          1.38         1.26 o
  -3   8   7          3.24          2.12         0.97 o
  -2   8   7          2.25          0.00         2.03 o
  -1   8   7          0.45          3.94         6.21 o
   2   8   7          1.17          0.00         1.30 o
   3   8   7          1.30          1.49         1.67 o
  -2   9   7          1.15          3.43         4.96 o
  -1   9   7          0.34          0.00         2.47 o
  -3  -7   8          7.12         12.69         4.47 o
  -2  -7   8          0.92          0.96         0.64 o
  -1  -7   8          3.57          1.29         1.15 o
   0  -7   8         11.37          6.23         3.16 o
   1  -7   8          1.46          0.32         0.28 o
   2  -7   8          5.60          4.17         1.64 o
  -4  -6   8          0.01          1.87         2.37 o
  -3  -6   8          2.09          0.88         1.06 o
  -2  -6   8          8.02          7.16         2.10 o
  -1  -6   8          0.81          0.40         1.21 o
   0  -6   8          2.07          0.97         0.55 o
   1  -6   8         22.47         22.59         5.60 o
   2  -6   8          1.07          0.59         0.84 o
   3  -6   8          0.10          0.00         1.66 o
  -4  -5   8          2.24          1.40         0.75 o
  -3  -5   8          0.39          0.00         0.79 o
  -2  -5   8          0.04          1.94         1.84 o
  -1  -5   8          0.67          2.84         1.67 o
   0  -5   8          7.66          8.80         3.48 o
   1  -5   8         10.51         14.63         4.48 o
   2  -5   8          1.11          0.00         0.34 o
   3  -5   8         10.17         11.67         2.92 o
  -5  -4   8          0.06          0.23         0.92 o
  -4  -4   8          0.94          6.11         4.25 o
  -3  -4   8          5.42          4.10         2.39 o
  -2  -4   8          1.39          0.41         1.30 o
  -1  -4   8          9.02         14.28         4.66 o
   0  -4   8          6.86          6.25         2.48 o
   1  -4   8         23.10         31.19         6.42 o
   2  -4   8         13.07         15.32         4.50 o
   3  -4   8          4.86          4.98         2.48 o
   4  -4   8          1.00          1.64         1.24 o
  -5  -3   8          0.06          1.62         1.42 o
  -4  -3   8          1.37          1.68         1.13 o
  -3  -3   8          7.18          7.91         3.04 o
  -2  -3   8         12.12         10.76         3.62 o
  -1  -3   8          1.93          0.00         1.21 o
   0  -3   8         11.36          9.62         3.84 o
   1  -3   8          2.88          1.78         0.57 o
   2  -3   8          1.14          0.40         1.32 o
   3  -3   8         10.07          9.22         3.35 o
   4  -3   8         12.55         12.97         2.58 o
  -6  -2   8          1.42          0.44         0.88 o
  -5  -2   8          0.25          0.00         1.16 o
  -4  -2   8          1.09          1.61         1.71 o
  -3  -2   8          2.79          3.86         2.09 o
  -2  -2   8          9.29         15.03         4.58 o
  -1  -2   8          4.48          5.89         3.41 o
   0  -2   8         15.59         17.09         4.95 o
   1  -2   8         17.60         19.46         5.49 o
   2  -2   8         11.15         14.06         4.66 o
   3  -2   8         10.84         12.00         3.98 o
   4  -2   8          1.09          1.95         1.20 o
   5  -2   8          9.34          8.32         2.39 o
  -6  -1   8          0.06          0.42         1.17 o
  -5  -1   8          1.73          2.03         1.46 o
  -4  -1   8          0.77          0.00         0.73 o
  -3  -1   8         27.95         25.27         5.55 o
  -2  -1   8         31.70         41.77         7.76 o
  -1  -1   8         17.89         18.74         5.08 o
   0  -1   8         50.43         63.51         9.87 o
   1  -1   8         12.57         19.24         5.69 o
   2  -1   8         32.71         43.95         8.12 o
   3  -1   8         12.02          9.39         2.67 o
   4  -1   8          7.95          6.68         2.54 o
   5  -1   8          1.54          0.04         1.37 o
  -6   0   8          0.48          0.20         1.45 o
  -5   0   8          0.22          0.99         1.42 o
  -4   0   8         18.28         14.10         4.17 o
  -3   0   8         17.58         11.40         3.46 o
  -2   0   8         81.76         94.58        11.74 o
  -1   0   8         74.71         72.61        10.77 o
   0   0   8         96.63        126.83        14.94 o
   1   0   8         32.21         49.40         9.21 o
   2   0   8          3.00          1.44         1.90 o
   3   0   8          9.28         12.24         5.24 o
   4   0   8          0.71          1.50         0.56 o
   5   0   8          2.75          4.17         2.23 o
  -6   1   8          0.05          3.24         2.27 o
  -5   1   8          1.73          1.60         0.77 o
  -4   1   8          0.77          0.83         1.39 o
  -3   1   8         27.97         30.25         6.36 o
  -2   1   8         31.71         38.39         7.49 o
  -1   1   8         17.86         22.43         5.65 o
   0   1   8         50.42         69.27        11.40 o
   1   1   8         12.57         22.43         6.51 o
   2   1   8         32.63         44.48         6.83 o
   3   1   8         12.01         11.22         3.12 o
   4   1   8          7.96          8.61         2.78 o
   5   1   8          1.54          2.16         1.68 o
  -6   2   8          1.41          0.00         0.53 o
  -5   2   8          0.25          0.00         1.09 o
  -4   2   8          1.10          0.00         3.26 o
  -3   2   8          2.79          4.53         2.93 o
  -2   2   8          9.28         14.17         4.53 o
  -1   2   8          4.49          4.63         3.33 o
   0   2   8         15.60         20.47         6.25 o
   1   2   8         17.57         36.25         8.79 o
   2   2   8         11.18         13.56         3.49 o
   3   2   8         10.87         15.01         3.83 o
   4   2   8          1.08          1.20         1.29 o
   5   2   8          9.33         16.65         3.91 o
  -5   3   8          0.06          0.00         1.98 o
  -4   3   8          1.38          0.00         1.21 o
  -3   3   8          7.18          8.79         3.99 o
  -2   3   8         12.10         12.38         4.79 o
  -1   3   8          1.93          6.51         3.66 o
   0   3   8         11.35         12.72         5.03 o
   1   3   8          2.86          4.67         4.07 o
   2   3   8          1.14          2.35         2.08 o
   3   3   8         10.02         13.69         3.61 o
   4   3   8         12.53         14.62         5.65 o
  -5   4   8          0.06          0.00         2.01 o
  -4   4   8          0.94          0.95         1.39 o
  -3   4   8          5.42          8.80         3.86 o
  -2   4   8          1.40          0.00         0.49 o
  -1   4   8          9.02         23.31         7.44 o
   0   4   8          6.87          9.06         5.05 o
   1   4   8         23.11         35.47         7.78 o
   2   4   8         13.06         20.19        10.17 o
   3   4   8          4.84          5.22         2.22 o
   4   4   8          1.01          2.53         1.31 o
  -4   5   8          2.23          1.70         2.32 o
  -3   5   8          0.40          2.03         2.29 o
  -2   5   8          0.04          0.00         3.07 o
  -1   5   8          0.67          0.00         1.40 o
   0   5   8          7.65         14.83         5.77 o
   1   5   8         10.52         14.79         5.57 o
   2   5   8          1.12          0.68         0.99 o
   3   5   8         10.17          7.83         3.70 o
  -4   6   8          0.01          0.00         1.97 o
  -3   6   8          2.09          5.10         3.76 o
  -2   6   8          8.02         26.01         8.95 o
  -1   6   8          0.81          0.00         0.38 o
   0   6   8          2.06         10.89         6.34 o
   1   6   8         22.49         39.48        22.96 o
   2   6   8          1.08          0.34         0.31 o
   3   6   8          0.10          0.00         1.73 o
  -3   7   8          7.10         13.53         5.97 o
  -2   7   8          0.92          0.00         1.42 o
  -1   7   8          3.57         13.74         6.28 o
   0   7   8         11.38         27.04        11.01 o
   1   7   8          1.46          0.80         3.12 o
   2   7   8          5.61          3.71         2.29 o
  -2  -5   9          0.38          0.41         0.46 o
  -1  -5   9          0.83          0.67         1.54 o
   0  -5   9          0.46          0.00         1.60 o
   1  -5   9          1.46          1.28         1.57 o
  -3  -4   9          2.07          1.48         0.43 o
  -2  -4   9          4.23          8.00         3.33 o
  -1  -4   9          2.94          1.06         0.77 o
   0  -4   9          9.29          8.62         3.93 o
   1  -4   9          2.12          0.00         1.69 o
   2  -4   9          2.05          0.00         1.82 o
  -4  -3   9          0.21          0.00         0.14 o
  -3  -3   9          2.71          4.04         2.65 o
  -2  -3   9          3.88          2.67         1.28 o
  -1  -3   9         10.14         14.39         4.79 o
   0  -3   9          7.57          8.29         3.88 o
   1  -3   9          5.56          2.36         2.21 o
   2  -3   9          0.78          0.09         1.14 o
   3  -3   9         10.33         14.79         4.30 o
  -4  -2   9          0.94          0.00         0.33 o
  -3  -2   9          3.64          2.60         2.47 o
  -2  -2   9          8.94         11.12         4.16 o
  -1  -2   9         20.19         29.18         7.14 o
   0  -2   9          4.72          2.26         1.37 o
   1  -2   9          1.31          2.37         2.41 o
   2  -2   9          5.25          4.08         2.79 o
   3  -2   9          3.87          7.01         3.37 o
  -4  -1   9          0.92          0.91         0.63 o
  -3  -1   9          6.62          7.94         3.95 o
  -2  -1   9          4.91          4.21         3.02 o
  -1  -1   9          0.15          0.69         1.97 o
   0  -1   9          4.06          1.66         2.11 o
   1  -1   9         40.33         78.40        11.90 o
   2  -1   9          4.58          4.92         2.75 o
   3  -1   9          6.27          6.28         2.82 o
  -4   0   9          0.26          0.00         2.18 o
  -3   0   9          2.51          2.46         0.64 o
  -2   0   9          2.41          4.80         3.22 o
  -1   0   9          3.32          2.02         2.85 o
   0   0   9          1.00          3.52         2.43 o
   1   0   9         19.41         24.03         7.19 o
   2   0   9         13.25         16.28         5.92 o
   3   0   9          1.49          4.47         2.13 o
  -4   1   9          0.92          0.00         2.40 o
  -3   1   9          6.60          9.90         4.27 o
  -2   1   9          4.92          2.60         2.09 o
  -1   1   9          0.15          0.00         0.44 o
   0   1   9          4.05          4.13         2.68 o
   1   1   9         40.38         69.43        12.46 o
   2   1   9          4.58          7.52         3.73 o
   3   1   9          6.27          8.22         2.66 o
  -4   2   9          0.94          2.03         1.65 o
  -3   2   9          3.65          3.03         1.96 o
  -2   2   9          8.95         18.27         5.99 o
  -1   2   9         20.20         37.02         8.69 o
   0   2   9          4.71         14.54         5.52 o
   1   2   9          1.30          0.23         1.04 o
   2   2   9          5.24          5.28         3.91 o
   3   2   9          3.88          7.14         2.84 o
  -4   3   9          0.21          0.00         1.96 o
  -3   3   9          2.71          3.10         2.13 o
  -2   3   9          3.88          4.20         2.42 o
  -1   3   9         10.14         24.76         7.54 o
   0   3   9          7.57         14.23         5.58 o
   1   3   9          5.58          6.98         3.87 o
   2   3   9          0.78          1.99         1.94 o
   3   3   9         10.33         15.71         3.94 o
  -3   4   9          2.07          4.48         3.83 o
  -2   4   9          4.24          7.08         3.87 o
  -1   4   9          2.95          3.83         2.22 o
   0   4   9          9.29         14.46         6.32 o
   1   4   9          2.11          4.62         6.19 o
   2   4   9          2.04          3.34         1.84 o
  -2   5   9          0.37          3.49         3.68 o
  -1   5   9          0.83          2.80         4.69 o
   0   5   9          0.47          4.88         5.60 o
   1   5   9          1.46          6.51         4.70 o
  -1  -1  10          4.20          5.98         3.02 o
   0  -1  10          5.02          7.12         4.05 o
  -1   0  10          3.17          4.17         3.51 o
   0   0  10          0.71          0.00         2.76 o
  -1   1  10          4.19          8.05         4.13 o
   0   1  10          5.03          6.13         2.95 o
                                                
